# Supplementary material for: In silico Drug Repurposing to combat COVID-19 based on Pharmacogenomics of Patient Transcriptomic Data
Source: Res Sq. 2020 Jun 30:rs.3.rs-39128. Preprint. [Version 1] doi: 10.21203/rs.3.rs-39128/v1 (PMC7362896; doi:10.21203/rs.3.rs-39128/v1)
Supplement: Supplement — ary Dataset 1. Data related to Figure 4a. The list of potential drugs targeting SARS-CoV-2 or SARS-CoV-1 interacting proteins. [file SupplementaryDataset1.xlsx]

## Sheet: covid_drugs_supplementary1
Supplementary Dataset 1. The list of potential drugs targeting SARS-CoV-2 or SARS-CoV-1 interacting proteins.
Target	Drug	Drug_status by FDA
HDAC2	iloprost	approved_drug
MARK3	iloprost	approved_drug
PRKACA	iloprost	approved_drug
ABCC1	iloprost	approved_drug
RTN4	iloprost	approved_drug
F2RL1	iloprost	approved_drug
NDUFA10	iloprost	approved_drug
PSMA2	sirolimus	approved_drug
ACSL3	sirolimus	approved_drug
SCARB1	sirolimus	approved_drug
PLOD2	sirolimus	approved_drug
POLA1	sirolimus	approved_drug
XPO1	sirolimus	approved_drug
COMT	sirolimus	approved_drug
BCL2L2	sirolimus	approved_drug
IKBKB	sirolimus	approved_drug
CHEK2	sirolimus	approved_drug
PPIA	sirolimus	approved_drug
GLA	sirolimus	approved_drug
SIGMAR1	sirolimus	approved_drug
IDE	sirolimus	approved_drug
ATP1B1	vorinostat	approved_drug
PSMA2	vorinostat	approved_drug
ACSL3	vorinostat	approved_drug
SCARB1	vorinostat	approved_drug
HDAC2	vorinostat	approved_drug
PLAT	vorinostat	approved_drug
PLOD2	vorinostat	approved_drug
PRKAR2B	vorinostat	approved_drug
POLA1	vorinostat	approved_drug
PCSK6	vorinostat	approved_drug
XPO1	vorinostat	approved_drug
CHEK2	vorinostat	approved_drug
RTN4	vorinostat	approved_drug
PPIA	vorinostat	approved_drug
GLA	vorinostat	approved_drug
SIGMAR1	vorinostat	approved_drug
ACSL3	procaine	approved_drug
ABCC1	procaine	approved_drug
PRKAR2B	procaine	approved_drug
BCL2	procaine	approved_drug
F2RL1	procaine	approved_drug
POLA1	amitriptyline	approved_drug
PPIA	amitriptyline	approved_drug
GLA	amitriptyline	approved_drug
VKORC1	amitriptyline	approved_drug
ATP1B1	vinblastine	approved_drug
JUN	vinblastine	approved_drug
ACSL3	vinblastine	approved_drug
HDAC2	vinblastine	approved_drug
ATP6V1A	vinblastine	approved_drug
PLOD2	vinblastine	approved_drug
POLA1	vinblastine	approved_drug
XPO1	vinblastine	approved_drug
CHEK2	vinblastine	approved_drug
F2RL1	vinblastine	approved_drug
SIGMAR1	vinblastine	approved_drug
IDE	vinblastine	approved_drug
ATP1B1	paclitaxel	approved_drug
ACSL3	paclitaxel	approved_drug
HDAC2	paclitaxel	approved_drug
ATP6V1A	paclitaxel	approved_drug
ABCC1	paclitaxel	approved_drug
POLA1	paclitaxel	approved_drug
XPO1	paclitaxel	approved_drug
CHEK2	paclitaxel	approved_drug
VKORC1	paclitaxel	approved_drug
PSMA2	rimcazole	approved_drug
BCL2L2	rimcazole	approved_drug
PSMA2	clofarabine	approved_drug
HDAC2	clofarabine	approved_drug
POLA1	clofarabine	approved_drug
IDE	clofarabine	approved_drug
ATP1B1	digoxin	approved_drug
PSMA2	digoxin	approved_drug
JUN	digoxin	approved_drug
SCARB1	digoxin	approved_drug
HDAC2	digoxin	approved_drug
GFER	digoxin	approved_drug
POLA1	digoxin	approved_drug
XPO1	digoxin	approved_drug
COMT	digoxin	approved_drug
CHEK2	digoxin	approved_drug
SIGMAR1	digoxin	approved_drug
IDE	digoxin	approved_drug
NDUFA10	digoxin	approved_drug
VKORC1	digoxin	approved_drug
SIRT5	digoxin	approved_drug
NARS2	digoxin	approved_drug
JUN	moexipril	approved_drug
DNMT1	moexipril	approved_drug
BCL2L2	moexipril	approved_drug
TBK1	moexipril	approved_drug
ATP1B1	pseudoephedrine	approved_drug
SCARB1	pseudoephedrine	approved_drug
ATP6V1A	pseudoephedrine	approved_drug
SIGMAR1	pseudoephedrine	approved_drug
VKORC1	pseudoephedrine	approved_drug
GGCX	nalbuphine	approved_drug
IKBKB	nalbuphine	approved_drug
CHEK2	nalbuphine	approved_drug
RTN4	nalbuphine	approved_drug
NARS2	nalbuphine	approved_drug
PSMA2	remoxipride	approved_drug
ACSL3	remoxipride	approved_drug
BRD4	remoxipride	approved_drug
RTN4	remoxipride	approved_drug
NDUFA10	remoxipride	approved_drug
PLOD2	gabexate	approved_drug
RTN4	gabexate	approved_drug
ACSL3	nortriptyline	approved_drug
PRKAR2B	nortriptyline	approved_drug
BRD2	nortriptyline	approved_drug
TBK1	nortriptyline	approved_drug
ATP1B1	lovastatin	approved_drug
PSMA2	lovastatin	approved_drug
DNMT1	lovastatin	approved_drug
HDAC2	lovastatin	approved_drug
PLOD2	lovastatin	approved_drug
GFER	lovastatin	approved_drug
POLA1	lovastatin	approved_drug
ATF5	lovastatin	approved_drug
XPO1	lovastatin	approved_drug
CHEK2	lovastatin	approved_drug
PPIA	lovastatin	approved_drug
F2RL1	lovastatin	approved_drug
TBK1	lovastatin	approved_drug
NARS2	lovastatin	approved_drug
CHEK2	scriptaid	approved_drug
F2RL1	scriptaid	approved_drug
PSMA2	dextromethorphan	approved_drug
JUN	dextromethorphan	approved_drug
BRD4	dextromethorphan	approved_drug
PRKACA	dextromethorphan	approved_drug
PRKAR2B	dextromethorphan	approved_drug
IKBKB	dextromethorphan	approved_drug
PPIA	dextromethorphan	approved_drug
NDUFA10	dextromethorphan	approved_drug
MARK3	procainamide	approved_drug
GGCX	procainamide	approved_drug
RTN4	procainamide	approved_drug
SIRT5	procainamide	approved_drug
PSMA2	digitoxin	approved_drug
JUN	digitoxin	approved_drug
GFER	digitoxin	approved_drug
XPO1	digitoxin	approved_drug
COMT	digitoxin	approved_drug
SIGMAR1	digitoxin	approved_drug
IDE	digitoxin	approved_drug
NDUFA10	digitoxin	approved_drug
VKORC1	digitoxin	approved_drug
SIRT5	digitoxin	approved_drug
ATP1B1	thalidomide	approved_drug
PRKACA	thalidomide	approved_drug
GGCX	thalidomide	approved_drug
ACSL3	protriptyline	approved_drug
POLA1	protriptyline	approved_drug
COMT	protriptyline	approved_drug
ATP1B1	ilomastat	approved_drug
ACSL3	ilomastat	approved_drug
CHEK2	ilomastat	approved_drug
VKORC1	ilomastat	approved_drug
BCL2	irbesartan	approved_drug
GFER	irbesartan	approved_drug
IKBKB	irbesartan	approved_drug
SIRT5	irbesartan	approved_drug
NARS2	irbesartan	approved_drug
ACSL3	tacrolimus	approved_drug
ATP6V1A	tacrolimus	approved_drug
XPO1	tacrolimus	approved_drug
BCL2L2	tacrolimus	approved_drug
CHEK2	tacrolimus	approved_drug
IDE	tacrolimus	approved_drug
PSMA2	menadione	approved_drug
JUN	menadione	approved_drug
PLAT	menadione	approved_drug
BRD4	menadione	approved_drug
PLOD2	menadione	approved_drug
PRKACA	menadione	approved_drug
ABCC1	menadione	approved_drug
GGCX	menadione	approved_drug
PCSK6	menadione	approved_drug
GLA	menadione	approved_drug
VKORC1	menadione	approved_drug
ATP6V1A	ibuprofen	approved_drug
PRKAR2B	ibuprofen	approved_drug
SIRT5	ibuprofen	approved_drug
PLAT	warfarin	approved_drug
GGCX	warfarin	approved_drug
IKBKB	warfarin	approved_drug
NARS2	warfarin	approved_drug
PRKAR2B	sulfinpyrazone	approved_drug
BCL2	sulfinpyrazone	approved_drug
F2RL1	sulfinpyrazone	approved_drug
ABCC1	icosapent	approved_drug
COMT	icosapent	approved_drug
IKBKB	icosapent	approved_drug
GLA	icosapent	approved_drug
SIGMAR1	icosapent	approved_drug
NDUFA10	icosapent	approved_drug
ATP1B1	lenalidomide	approved_drug
JUN	lenalidomide	approved_drug
PRKAR2B	lenalidomide	approved_drug
BCL2	lenalidomide	approved_drug
GFER	lenalidomide	approved_drug
F2RL1	lenalidomide	approved_drug
GLA	lenalidomide	approved_drug
JUN	temsirolimus	approved_drug
ACSL3	temsirolimus	approved_drug
ATP6V1A	temsirolimus	approved_drug
BRD4	temsirolimus	approved_drug
MARK3	temsirolimus	approved_drug
PRKACA	temsirolimus	approved_drug
PRKAR2B	temsirolimus	approved_drug
IKBKB	temsirolimus	approved_drug
RTN4	temsirolimus	approved_drug
NARS2	temsirolimus	approved_drug
BCL2	navitoclax	approved_drug
GGCX	navitoclax	approved_drug
PCSK6	navitoclax	approved_drug
IKBKB	navitoclax	approved_drug
RTN4	navitoclax	approved_drug
SIGMAR1	navitoclax	approved_drug
IDE	navitoclax	approved_drug
HDAC2	bortezomib	approved_drug
XPO1	bortezomib	approved_drug
COMT	bortezomib	approved_drug
CHEK2	bortezomib	approved_drug
NARS2	bortezomib	approved_drug
BRD4	auranofin	approved_drug
PLOD2	auranofin	approved_drug
PRKAR2B	auranofin	approved_drug
GFER	auranofin	approved_drug
ATF5	auranofin	approved_drug
GGCX	auranofin	approved_drug
COMT	auranofin	approved_drug
GLA	auranofin	approved_drug
NDUFA10	auranofin	approved_drug
VKORC1	auranofin	approved_drug
SIRT5	auranofin	approved_drug
NARS2	auranofin	approved_drug
PSMA2	benzbromarone	approved_drug
POLA1	benzbromarone	approved_drug
IKBKB	benzbromarone	approved_drug
SIRT5	benzbromarone	approved_drug
NARS2	benzbromarone	approved_drug
ATP6V1A	ribavirin	approved_drug
PLOD2	ribavirin	approved_drug
BCL2	ribavirin	approved_drug
GGCX	ribavirin	approved_drug
BCL2L2	ribavirin	approved_drug
ABCC1	nicotinamide	approved_drug
GGCX	nicotinamide	approved_drug
PCSK6	nicotinamide	approved_drug
SIRT5	nicotinamide	approved_drug
PSMA2	cladribine	approved_drug
JUN	cladribine	approved_drug
DNMT1	cladribine	approved_drug
SCARB1	cladribine	approved_drug
HDAC2	cladribine	approved_drug
MARK3	cladribine	approved_drug
PRKAR2B	cladribine	approved_drug
GFER	cladribine	approved_drug
PPIA	cladribine	approved_drug
SIGMAR1	cladribine	approved_drug
NARS2	cladribine	approved_drug
GLA	sulfasalazine	approved_drug
ATP6V1A	mesalazine	approved_drug
XPO1	mesalazine	approved_drug
COMT	mesalazine	approved_drug
VKORC1	mesalazine	approved_drug
JUN	amlexanox	approved_drug
BRD4	amlexanox	approved_drug
MARK3	amlexanox	approved_drug
PRKACA	amlexanox	approved_drug
ABCC1	amlexanox	approved_drug
GGCX	amlexanox	approved_drug
PCSK6	amlexanox	approved_drug
IKBKB	amlexanox	approved_drug
RTN4	amlexanox	approved_drug
IDE	amlexanox	approved_drug
PSMA2	cytarabine	approved_drug
HDAC2	cytarabine	approved_drug
PRKAR2B	cytarabine	approved_drug
ATF5	cytarabine	approved_drug
PPIA	cytarabine	approved_drug
BRD2	cytarabine	approved_drug
NARS2	cytarabine	approved_drug
ATP1B1	docetaxel	approved_drug
PLOD2	docetaxel	approved_drug
GFER	docetaxel	approved_drug
POLA1	docetaxel	approved_drug
ATF5	docetaxel	approved_drug
CHEK2	docetaxel	approved_drug
SIGMAR1	docetaxel	approved_drug
IDE	docetaxel	approved_drug
TBK1	docetaxel	approved_drug
ATP1B1	flucytosine	approved_drug
HDAC2	flucytosine	approved_drug
NDUFA10	flucytosine	approved_drug
VKORC1	stavudine	approved_drug
PSMA2	panobinostat	approved_drug
HDAC2	panobinostat	approved_drug
PLAT	panobinostat	approved_drug
PLOD2	panobinostat	approved_drug
PCSK6	panobinostat	approved_drug
XPO1	panobinostat	approved_drug
CHEK2	panobinostat	approved_drug
RTN4	panobinostat	approved_drug
SIGMAR1	panobinostat	approved_drug
NDUFA10	alitretinoin	approved_drug
VKORC1	alitretinoin	approved_drug
PSMA2	fludarabine	approved_drug
DNMT1	fludarabine	approved_drug
HDAC2	fludarabine	approved_drug
ATP6V1A	fludarabine	approved_drug
BRD4	fludarabine	approved_drug
IKBKB	fludarabine	approved_drug
NDUFA10	fludarabine	approved_drug
NARS2	fludarabine	approved_drug
PSMA2	obatoclax	approved_drug
PLOD2	obatoclax	approved_drug
POLA1	obatoclax	approved_drug
XPO1	obatoclax	approved_drug
F2RL1	obatoclax	approved_drug
NDUFA10	obatoclax	approved_drug
TBK1	obatoclax	approved_drug
PSMA2	belinostat	approved_drug
HDAC2	belinostat	approved_drug
POLA1	belinostat	approved_drug
CHEK2	belinostat	approved_drug
PSMA2	apicidin	approved_drug
DNMT1	apicidin	approved_drug
SCARB1	apicidin	approved_drug
PLAT	apicidin	approved_drug
PLOD2	apicidin	approved_drug
ATF5	apicidin	approved_drug
PCSK6	apicidin	approved_drug
COMT	apicidin	approved_drug
CHEK2	apicidin	approved_drug
RTN4	apicidin	approved_drug
SIGMAR1	apicidin	approved_drug
PLOD2	entinostat	approved_drug
BCL2	entinostat	approved_drug
POLA1	entinostat	approved_drug
ATF5	entinostat	approved_drug
XPO1	entinostat	approved_drug
IKBKB	entinostat	approved_drug
CHEK2	entinostat	approved_drug
PPIA	entinostat	approved_drug
SIGMAR1	entinostat	approved_drug
NDUFA10	entinostat	approved_drug
JUN	decitabine	approved_drug
SCARB1	decitabine	approved_drug
PLOD2	decitabine	approved_drug
BCL2	decitabine	approved_drug
GGCX	decitabine	approved_drug
PCSK6	decitabine	approved_drug
BCL2L2	decitabine	approved_drug
IKBKB	decitabine	approved_drug
SIRT5	decitabine	approved_drug
MARK3	everolimus	approved_drug
PLOD2	everolimus	approved_drug
PRKACA	everolimus	approved_drug
PRKAR2B	everolimus	approved_drug
ATF5	everolimus	approved_drug
PCSK6	everolimus	approved_drug
F2RL1	everolimus	approved_drug
BRD2	everolimus	approved_drug
PSMA2	mocetinostat	approved_drug
DNMT1	mocetinostat	approved_drug
BRD4	mocetinostat	approved_drug
GFER	mocetinostat	approved_drug
BCL2L2	mocetinostat	approved_drug
IKBKB	mocetinostat	approved_drug
CHEK2	mocetinostat	approved_drug
NDUFA10	mocetinostat	approved_drug
ATP1B1	dacinostat	approved_drug
SCARB1	dacinostat	approved_drug
PLAT	dacinostat	approved_drug
PLOD2	dacinostat	approved_drug
CHEK2	dacinostat	approved_drug
JUN	acitretin	approved_drug
PCSK6	acitretin	approved_drug
IKBKB	acitretin	approved_drug
SIRT5	acitretin	approved_drug
PLAT	phylloquinone	approved_drug
RTN4	phylloquinone	approved_drug
F2RL1	phylloquinone	approved_drug
PSMA2	azacitidine	approved_drug
JUN	azacitidine	approved_drug
SCARB1	azacitidine	approved_drug
ABCC1	azacitidine	approved_drug
PRKAR2B	azacitidine	approved_drug
PCSK6	azacitidine	approved_drug
COMT	azacitidine	approved_drug
CHEK2	azacitidine	approved_drug
F2RL1	azacitidine	approved_drug
BRD2	azacitidine	approved_drug
GFER	tolcapone	approved_drug
IKBKB	tolcapone	approved_drug
SIRT5	tolcapone	approved_drug
NARS2	tolcapone	approved_drug
JUN	entacapone	approved_drug
DNMT1	entacapone	approved_drug
PRKACA	entacapone	approved_drug
ABCC1	entacapone	approved_drug
COMT	entacapone	approved_drug
F2RL1	entacapone	approved_drug
TBK1	entacapone	approved_drug
DNMT1	mercaptopurine	approved_drug
SCARB1	mercaptopurine	approved_drug
HDAC2	mercaptopurine	approved_drug
PRKAR2B	mercaptopurine	approved_drug
XPO1	mercaptopurine	approved_drug
COMT	mercaptopurine	approved_drug
PPIA	mercaptopurine	approved_drug
IDE	mercaptopurine	approved_drug
NARS2	mercaptopurine	approved_drug
ACSL3	theophylline	approved_drug
SCARB1	theophylline	approved_drug
POLA1	theophylline	approved_drug
BCL2L2	theophylline	approved_drug
IDE	theophylline	approved_drug
POLA1	acenocoumarol	approved_drug
GGCX	acenocoumarol	approved_drug
PCSK6	acenocoumarol	approved_drug
ABCC1	isosorbide	approved_drug
CHEK2	isosorbide	approved_drug
SIGMAR1	isosorbide	approved_drug
SIRT5	isosorbide	approved_drug
POLA1	dacarbazine	approved_drug
RTN4	dacarbazine	approved_drug
BRD2	dacarbazine	approved_drug
IDE	dacarbazine	approved_drug
GGCX	phenindione	approved_drug
COMT	phenindione	approved_drug
VKORC1	phenindione	approved_drug
NARS2	phenindione	approved_drug
MARK3	dicoumarol	approved_drug
ABCC1	dicoumarol	approved_drug
CHEK2	dicoumarol	approved_drug
PSMA2	bacitracin	approved_drug
ATF5	bacitracin	approved_drug
RTN4	bacitracin	approved_drug
PSMA2	acetylcysteine	approved_drug
PLOD2	acetylcysteine	approved_drug
CHEK2	acetylcysteine	approved_drug
PPIA	acetylcysteine	approved_drug
SIRT5	acetylcysteine	approved_drug
PLAT	aminophylline	approved_drug
MARK3	aminophylline	approved_drug
PPIA	aminophylline	approved_drug
BRD2	aminophylline	approved_drug
ATP6V1A	tacedinaline	approved_drug
POLA1	tacedinaline	approved_drug
ATF5	tacedinaline	approved_drug
XPO1	tacedinaline	approved_drug
COMT	tacedinaline	approved_drug
BCL2L2	tacedinaline	approved_drug
CHEK2	tacedinaline	approved_drug
PPIA	tacedinaline	approved_drug
NDUFA10	tacedinaline	approved_drug
JUN	suramin	approved_drug
ABCC1	suramin	approved_drug
PRKAR2B	suramin	approved_drug
ATF5	suramin	approved_drug
SIRT5	suramin	approved_drug
MARK2	ruxolitinib	approved_drug
IMPDH2	ribavirin	approved_drug
SARS-CoV2 RdRp	remdesivir	clinical trial approved_drug
SARS-CoV2 RdRp	favipinavir	clinical trial approved_drug
SARS-CoV2 S	rhACE2	clinical trial approved_drug
PDE4A	ibudilast	clinical trial approved_drug
ACE2	hydroxychloroquine	clinical trial approved_drug
TLR7	hydroxychloroquine	clinical trial approved_drug
TLR9	hydroxychloroquine	clinical trial approved_drug
Impa/b1 heterodimer	ivermectin	clinical trial approved_drug
