# Supplementary material for: In silico Drug Repurposing to combat COVID-19 based on Pharmacogenomics of Patient Transcriptomic Data
Source: Res Sq. 2020 Jun 30:rs.3.rs-39128. Preprint. [Version 1] doi: 10.21203/rs.3.rs-39128/v1 (PMC7362896; doi:10.21203/rs.3.rs-39128/v1)
Supplement: Supplement — ary Dataset 2. Data related to Figure 4b. Drugs that significantly alter the pathways that get affected after COVID-19/SARS infection. [file SupplementaryDataset2.xlsx]

## Sheet: Supplementary2_CMAP_SARSCov2_Im
Supplementary Dataset2. Drugs that significantly alter the pathways that get affected after COVID-19/SARS infection
Pathway	Drug	Pvalue_drug_pathway_perturbation	SARS_logFC	SARS_Pval	Covid19_logFC	Covid19_Pval	Pathway_regulation
MoMaDC.LM7	menadione	0.0029093	0.799817	0.0170219	2.50564	0.00071358	PathwayUp_DrugDown
Cell.cycle	lovastatin	8.21071e-05	1.58414	2.071e-05	2.76499	0.000795286	PathwayUp_DrugDown
Cell.cycle	amitriptyline	0.00797216	1.58414	2.071e-05	2.76499	0.000795286	PathwayUp_DrugDown
Cell.cycle	nortriptyline	0.00170606	1.58414	2.071e-05	2.76499	0.000795286	PathwayUp_DrugDown
Cell.cycle	azacitidine	0.0177082	1.58414	2.071e-05	2.76499	0.000795286	PathwayUp_DrugDown
MoMaDC.LM7	mercaptopurine	0.0385846	0.799817	0.0170219	2.50564	0.00071358	PathwayUp_DrugDown
Cell.cycle	mercaptopurine	0.0415411	1.58414	2.071e-05	2.76499	0.000795286	PathwayUp_DrugDown
MoMaDC.LM7	decitabine	0.0491662	0.799817	0.0170219	2.50564	0.00071358	PathwayUp_DrugDown
Cell.cycle	vorinostat	2.83946e-07	1.58414	2.071e-05	2.76499	0.000795286	PathwayUp_DrugDown
MoMaDC.LM7	nicotinamide	0.0101703	0.799817	0.0170219	2.50564	0.00071358	PathwayUp_DrugDown
Cell.cycle	panobinostat	2.34273e-06	1.58414	2.071e-05	2.76499	0.000795286	PathwayUp_DrugDown
Cell.cycle	rimcazole	0.0126431	1.58414	2.071e-05	2.76499	0.000795286	PathwayUp_DrugDown
Cell.cycle	tacedinaline	0.00513345	1.58414	2.071e-05	2.76499	0.000795286	PathwayUp_DrugDown
Cell.cycle	bortezomib	0.00546598	1.58414	2.071e-05	2.76499	0.000795286	PathwayUp_DrugDown
MoMaDC.LM7	amlexanox	0.00387081	0.799817	0.0170219	2.50564	0.00071358	PathwayUp_DrugDown
Cell.cycle	entinostat	0.0340186	1.58414	2.071e-05	2.76499	0.000795286	PathwayUp_DrugDown
Cell.cycle	apicidin	5.94341e-05	1.58414	2.071e-05	2.76499	0.000795286	PathwayUp_DrugDown
Cell.cycle	midostaurin	0.000129655	1.58414	2.071e-05	2.76499	0.000795286	PathwayUp_DrugDown
Cell.cycle	apicidin	0.000385648	1.58414	2.071e-05	2.76499	0.000795286	PathwayUp_DrugDown
Cell.cycle	dabrafenib	0.000494933	1.58414	2.071e-05	2.76499	0.000795286	PathwayUp_DrugDown
MoMaDC.LM7	pevonedistat	0.00378841	0.799817	0.0170219	2.50564	0.00071358	PathwayUp_DrugDown
Cell.cycle	pevonedistat	3.47618e-05	1.58414	2.071e-05	2.76499	0.000795286	PathwayUp_DrugDown
Cell.cycle	tacrolimus	0.00182538	1.58414	2.071e-05	2.76499	0.000795286	PathwayUp_DrugDown
KEGG_ASCORBATE_AND_ALDARATE_METABOLISM	icosapent	0.000705037	1.43383	0.0113564	3.24723	0.000250378	PathwayUp_DrugDown
REACTOME_ANDROGEN_BIOSYNTHESIS	menadione	0.00242092	1.69351	0.00084765	3.44326	0.000424552	PathwayUp_DrugDown
REACTOME_KERATAN_SULFATE_DEGRADATION	menadione	0.00701427	1.16324	0.00563188	4.19282	7.41203e-06	PathwayUp_DrugDown
KEGG_PROTEASOME	lovastatin	0.00665773	0.915364	0.00702301	2.50947	0.00064787	PathwayUp_DrugDown
PID_AURORA_B_PATHWAY	lovastatin	7.97782e-05	0.947889	0.00991582	2.19976	0.00539866	PathwayUp_DrugDown
REACTOME_CROSS_PRESENTATION_OF_SOLUBLE_EXOGENOUS_ANTIGENS_ENDOSOMES	lovastatin	0.00530959	1.0717	0.000107542	2.56871	0.000623465	PathwayUp_DrugDown
REACTOME_ORC1_REMOVAL_FROM_CHROMATIN	lovastatin	0.00210206	0.695606	0.00159682	2.05892	0.00388534	PathwayUp_DrugDown
REACTOME_P53_INDEPENDENT_G1_S_DNA_DAMAGE_CHECKPOINT	lovastatin	0.00569677	0.639953	0.0108462	2.30602	0.00179683	PathwayUp_DrugDown
REACTOME_CDK_MEDIATED_PHOSPHORYLATION_AND_REMOVAL_OF_CDC6	lovastatin	0.00381836	0.639953	0.0108462	2.33857	0.00141508	PathwayUp_DrugDown
REACTOME_REGULATION_OF_ORNITHINE_DECARBOXYLASE_ODC	lovastatin	0.00718184	0.971485	0.000382789	2.51997	0.000548477	PathwayUp_DrugDown
REACTOME_REGULATION_OF_APOPTOSIS	lovastatin	0.0126392	0.542433	0.0176504	2.13462	0.00182484	PathwayUp_DrugDown
REACTOME_P53_DEPENDENT_G1_DNA_DAMAGE_RESPONSE	lovastatin	0.00819425	0.477304	0.0377588	2.12847	0.00251563	PathwayUp_DrugDown
REACTOME_CYCLIN_A_B1_ASSOCIATED_EVENTS_DURING_G2_M_TRANSITION	lovastatin	0.000324904	1.00764	0.0156932	2.17889	0.0174723	PathwayUp_DrugDown
REACTOME_CDT1_ASSOCIATION_WITH_THE_CDC6_ORC_ORIGIN_COMPLEX	lovastatin	0.004258	0.653227	0.00517956	2.03165	0.00514413	PathwayUp_DrugDown
REACTOME_AUTODEGRADATION_OF_THE_E3_UBIQUITIN_LIGASE_COP1	lovastatin	0.0086375	0.639953	0.0108462	2.23318	0.00216139	PathwayUp_DrugDown
REACTOME_ASSEMBLY_OF_THE_PRE_REPLICATIVE_COMPLEX	lovastatin	0.00136179	0.556429	0.0109982	2.11781	0.00420408	PathwayUp_DrugDown
REACTOME_DESTABILIZATION_OF_MRNA_BY_AUF1_HNRNP_D0	lovastatin	0.00995013	0.482779	0.0474034	2.117	0.00359131	PathwayUp_DrugDown
REACTOME_APC_C_CDH1_MEDIATED_DEGRADATION_OF_CDC20_AND_OTHER_APC_C_CDH1_TARGETED_PROTEINS_IN_LATE_MITOSIS_EARLY_G1	lovastatin	0.00437578	0.807252	0.000540154	2.25346	0.00166577	PathwayUp_DrugDown
REACTOME_APC_C_CDC20_MEDIATED_DEGRADATION_OF_MITOTIC_PROTEINS	lovastatin	0.00362212	0.509827	0.0203028	2.16702	0.00241631	PathwayUp_DrugDown
REACTOME_AUTODEGRADATION_OF_CDH1_BY_CDH1_APC_C	lovastatin	0.00816169	0.684982	0.00476963	2.18649	0.00221103	PathwayUp_DrugDown
REACTOME_SCF_BETA_TRCP_MEDIATED_DEGRADATION_OF_EMI1	lovastatin	0.00454363	0.702815	0.00309123	2.15557	0.00305561	PathwayUp_DrugDown
REACTOME_SCFSKP2_MEDIATED_DEGRADATION_OF_P27_P21	lovastatin	0.00276693	0.573018	0.0072051	2.0929	0.00378269	PathwayUp_DrugDown
REACTOME_VIF_MEDIATED_DEGRADATION_OF_APOBEC3G	lovastatin	0.00797235	0.666468	0.00323997	2.26114	0.0017187	PathwayUp_DrugDown
PID_AURORA_B_PATHWAY	amitriptyline	0.00534147	0.947889	0.00991582	2.19976	0.00539866	PathwayUp_DrugDown
PID_AURORA_B_PATHWAY	nortriptyline	0.0319203	0.947889	0.00991582	2.19976	0.00539866	PathwayUp_DrugDown
REACTOME_CYCLIN_A_B1_ASSOCIATED_EVENTS_DURING_G2_M_TRANSITION	nortriptyline	0.0110244	1.00764	0.0156932	2.17889	0.0174723	PathwayUp_DrugDown
REACTOME_ORC1_REMOVAL_FROM_CHROMATIN	clofarabine	0.0277114	0.695606	0.00159682	2.05892	0.00388534	PathwayUp_DrugDown
REACTOME_KERATAN_SULFATE_DEGRADATION	clofarabine	0.0225108	1.16324	0.00563188	4.19282	7.41203e-06	PathwayUp_DrugDown
REACTOME_ASSEMBLY_OF_THE_PRE_REPLICATIVE_COMPLEX	clofarabine	0.0173448	0.556429	0.0109982	2.11781	0.00420408	PathwayUp_DrugDown
KEGG_STEROID_BIOSYNTHESIS	azacitidine	0.000148897	1.48756	0.00132517	2.26202	0.00132719	PathwayUp_DrugDown
KEGG_TRYPTOPHAN_METABOLISM	azacitidine	0.0067486	0.779514	0.00332208	2.86691	0.000493861	PathwayUp_DrugDown
KEGG_DRUG_METABOLISM_OTHER_ENZYMES	azacitidine	0.0013833	1.49477	0.000663789	2.07846	0.00204491	PathwayUp_DrugDown
PID_AURORA_B_PATHWAY	azacitidine	0.0304347	0.947889	0.00991582	2.19976	0.00539866	PathwayUp_DrugDown
REACTOME_GLUCONEOGENESIS	azacitidine	0.0465724	0.809932	0.00924996	2.32711	0.00245694	PathwayUp_DrugDown
REACTOME_CYCLIN_A_B1_ASSOCIATED_EVENTS_DURING_G2_M_TRANSITION	azacitidine	0.00638537	1.00764	0.0156932	2.17889	0.0174723	PathwayUp_DrugDown
KEGG_STEROID_BIOSYNTHESIS	mercaptopurine	0.0469648	1.48756	0.00132517	2.26202	0.00132719	PathwayUp_DrugDown
KEGG_ASCORBATE_AND_ALDARATE_METABOLISM	procainamide	0.00555905	1.43383	0.0113564	3.24723	0.000250378	PathwayUp_DrugDown
KEGG_DRUG_METABOLISM_OTHER_ENZYMES	procainamide	0.0191394	1.49477	0.000663789	2.07846	0.00204491	PathwayUp_DrugDown
REACTOME_ANDROGEN_BIOSYNTHESIS	decitabine	0.00193299	1.69351	0.00084765	3.44326	0.000424552	PathwayUp_DrugDown
KEGG_ASCORBATE_AND_ALDARATE_METABOLISM	vorinostat	1.67696e-13	1.43383	0.0113564	3.24723	0.000250378	PathwayUp_DrugDown
KEGG_STEROID_BIOSYNTHESIS	vorinostat	2.89345e-43	1.48756	0.00132517	2.26202	0.00132719	PathwayUp_DrugDown
KEGG_TRYPTOPHAN_METABOLISM	vorinostat	2.91669e-11	0.779514	0.00332208	2.86691	0.000493861	PathwayUp_DrugDown
KEGG_DRUG_METABOLISM_OTHER_ENZYMES	vorinostat	7.02785e-06	1.49477	0.000663789	2.07846	0.00204491	PathwayUp_DrugDown
KEGG_PROTEASOME	vorinostat	8.37085e-06	0.915364	0.00702301	2.50947	0.00064787	PathwayUp_DrugDown
PID_AURORA_B_PATHWAY	vorinostat	5.46442e-15	0.947889	0.00991582	2.19976	0.00539866	PathwayUp_DrugDown
REACTOME_CROSS_PRESENTATION_OF_SOLUBLE_EXOGENOUS_ANTIGENS_ENDOSOMES	vorinostat	3.34491e-09	1.0717	0.000107542	2.56871	0.000623465	PathwayUp_DrugDown
REACTOME_ORC1_REMOVAL_FROM_CHROMATIN	vorinostat	2.2462e-16	0.695606	0.00159682	2.05892	0.00388534	PathwayUp_DrugDown
REACTOME_P53_INDEPENDENT_G1_S_DNA_DAMAGE_CHECKPOINT	vorinostat	5.29246e-12	0.639953	0.0108462	2.30602	0.00179683	PathwayUp_DrugDown
REACTOME_CDK_MEDIATED_PHOSPHORYLATION_AND_REMOVAL_OF_CDC6	vorinostat	5.02078e-14	0.639953	0.0108462	2.33857	0.00141508	PathwayUp_DrugDown
REACTOME_REGULATION_OF_ORNITHINE_DECARBOXYLASE_ODC	vorinostat	3.20913e-12	0.971485	0.000382789	2.51997	0.000548477	PathwayUp_DrugDown
REACTOME_REGULATION_OF_APOPTOSIS	vorinostat	1.56739e-18	0.542433	0.0176504	2.13462	0.00182484	PathwayUp_DrugDown
REACTOME_GLUCONEOGENESIS	vorinostat	6.30151e-57	0.809932	0.00924996	2.32711	0.00245694	PathwayUp_DrugDown
REACTOME_P53_DEPENDENT_G1_DNA_DAMAGE_RESPONSE	vorinostat	1.87253e-14	0.477304	0.0377588	2.12847	0.00251563	PathwayUp_DrugDown
REACTOME_CYCLIN_A_B1_ASSOCIATED_EVENTS_DURING_G2_M_TRANSITION	vorinostat	8.93719e-38	1.00764	0.0156932	2.17889	0.0174723	PathwayUp_DrugDown
REACTOME_CDT1_ASSOCIATION_WITH_THE_CDC6_ORC_ORIGIN_COMPLEX	vorinostat	9.25057e-19	0.653227	0.00517956	2.03165	0.00514413	PathwayUp_DrugDown
REACTOME_AUTODEGRADATION_OF_THE_E3_UBIQUITIN_LIGASE_COP1	vorinostat	2.93353e-09	0.639953	0.0108462	2.23318	0.00216139	PathwayUp_DrugDown
REACTOME_ASSEMBLY_OF_THE_PRE_REPLICATIVE_COMPLEX	vorinostat	3.87689e-14	0.556429	0.0109982	2.11781	0.00420408	PathwayUp_DrugDown
REACTOME_DESTABILIZATION_OF_MRNA_BY_AUF1_HNRNP_D0	vorinostat	3.22338e-09	0.482779	0.0474034	2.117	0.00359131	PathwayUp_DrugDown
REACTOME_APC_C_CDH1_MEDIATED_DEGRADATION_OF_CDC20_AND_OTHER_APC_C_CDH1_TARGETED_PROTEINS_IN_LATE_MITOSIS_EARLY_G1	vorinostat	2.22092e-11	0.807252	0.000540154	2.25346	0.00166577	PathwayUp_DrugDown
REACTOME_APC_C_CDC20_MEDIATED_DEGRADATION_OF_MITOTIC_PROTEINS	vorinostat	1.51424e-10	0.509827	0.0203028	2.16702	0.00241631	PathwayUp_DrugDown
REACTOME_AUTODEGRADATION_OF_CDH1_BY_CDH1_APC_C	vorinostat	4.85453e-07	0.684982	0.00476963	2.18649	0.00221103	PathwayUp_DrugDown
REACTOME_SCF_BETA_TRCP_MEDIATED_DEGRADATION_OF_EMI1	vorinostat	1.37454e-10	0.702815	0.00309123	2.15557	0.00305561	PathwayUp_DrugDown
REACTOME_SCFSKP2_MEDIATED_DEGRADATION_OF_P27_P21	vorinostat	2.42594e-19	0.573018	0.0072051	2.0929	0.00378269	PathwayUp_DrugDown
REACTOME_VIF_MEDIATED_DEGRADATION_OF_APOBEC3G	vorinostat	2.41566e-11	0.666468	0.00323997	2.26114	0.0017187	PathwayUp_DrugDown
KEGG_STEROID_BIOSYNTHESIS	belinostat	0.00943436	1.48756	0.00132517	2.26202	0.00132719	PathwayUp_DrugDown
REACTOME_CYCLIN_A_B1_ASSOCIATED_EVENTS_DURING_G2_M_TRANSITION	belinostat	0.0327217	1.00764	0.0156932	2.17889	0.0174723	PathwayUp_DrugDown
KEGG_ASCORBATE_AND_ALDARATE_METABOLISM	panobinostat	0.00302891	1.43383	0.0113564	3.24723	0.000250378	PathwayUp_DrugDown
KEGG_DRUG_METABOLISM_OTHER_ENZYMES	panobinostat	0.0252397	1.49477	0.000663789	2.07846	0.00204491	PathwayUp_DrugDown
KEGG_PROTEASOME	panobinostat	0.00526556	0.915364	0.00702301	2.50947	0.00064787	PathwayUp_DrugDown
PID_AURORA_B_PATHWAY	panobinostat	4.60907e-06	0.947889	0.00991582	2.19976	0.00539866	PathwayUp_DrugDown
REACTOME_CROSS_PRESENTATION_OF_SOLUBLE_EXOGENOUS_ANTIGENS_ENDOSOMES	panobinostat	0.00417992	1.0717	0.000107542	2.56871	0.000623465	PathwayUp_DrugDown
REACTOME_ORC1_REMOVAL_FROM_CHROMATIN	panobinostat	0.000988857	0.695606	0.00159682	2.05892	0.00388534	PathwayUp_DrugDown
REACTOME_P53_INDEPENDENT_G1_S_DNA_DAMAGE_CHECKPOINT	panobinostat	0.00266178	0.639953	0.0108462	2.30602	0.00179683	PathwayUp_DrugDown
REACTOME_CDK_MEDIATED_PHOSPHORYLATION_AND_REMOVAL_OF_CDC6	panobinostat	0.00197387	0.639953	0.0108462	2.33857	0.00141508	PathwayUp_DrugDown
REACTOME_REGULATION_OF_ORNITHINE_DECARBOXYLASE_ODC	panobinostat	0.00638879	0.971485	0.000382789	2.51997	0.000548477	PathwayUp_DrugDown
REACTOME_REGULATION_OF_APOPTOSIS	panobinostat	0.00107448	0.542433	0.0176504	2.13462	0.00182484	PathwayUp_DrugDown
REACTOME_GLUCONEOGENESIS	panobinostat	0.000266409	0.809932	0.00924996	2.32711	0.00245694	PathwayUp_DrugDown
REACTOME_P53_DEPENDENT_G1_DNA_DAMAGE_RESPONSE	panobinostat	0.00128507	0.477304	0.0377588	2.12847	0.00251563	PathwayUp_DrugDown
REACTOME_CYCLIN_A_B1_ASSOCIATED_EVENTS_DURING_G2_M_TRANSITION	panobinostat	1.31029e-09	1.00764	0.0156932	2.17889	0.0174723	PathwayUp_DrugDown
REACTOME_CDT1_ASSOCIATION_WITH_THE_CDC6_ORC_ORIGIN_COMPLEX	panobinostat	0.00392626	0.653227	0.00517956	2.03165	0.00514413	PathwayUp_DrugDown
REACTOME_AUTODEGRADATION_OF_THE_E3_UBIQUITIN_LIGASE_COP1	panobinostat	0.00617679	0.639953	0.0108462	2.23318	0.00216139	PathwayUp_DrugDown
REACTOME_ASSEMBLY_OF_THE_PRE_REPLICATIVE_COMPLEX	panobinostat	0.00112061	0.556429	0.0109982	2.11781	0.00420408	PathwayUp_DrugDown
REACTOME_DESTABILIZATION_OF_MRNA_BY_AUF1_HNRNP_D0	panobinostat	0.00194791	0.482779	0.0474034	2.117	0.00359131	PathwayUp_DrugDown
REACTOME_APC_C_CDH1_MEDIATED_DEGRADATION_OF_CDC20_AND_OTHER_APC_C_CDH1_TARGETED_PROTEINS_IN_LATE_MITOSIS_EARLY_G1	panobinostat	0.00165263	0.807252	0.000540154	2.25346	0.00166577	PathwayUp_DrugDown
REACTOME_APC_C_CDC20_MEDIATED_DEGRADATION_OF_MITOTIC_PROTEINS	panobinostat	0.00129053	0.509827	0.0203028	2.16702	0.00241631	PathwayUp_DrugDown
REACTOME_AUTODEGRADATION_OF_CDH1_BY_CDH1_APC_C	panobinostat	0.00776909	0.684982	0.00476963	2.18649	0.00221103	PathwayUp_DrugDown
REACTOME_SCF_BETA_TRCP_MEDIATED_DEGRADATION_OF_EMI1	panobinostat	0.0056282	0.702815	0.00309123	2.15557	0.00305561	PathwayUp_DrugDown
REACTOME_SCFSKP2_MEDIATED_DEGRADATION_OF_P27_P21	panobinostat	0.000478177	0.573018	0.0072051	2.0929	0.00378269	PathwayUp_DrugDown
REACTOME_VIF_MEDIATED_DEGRADATION_OF_APOBEC3G	panobinostat	0.00696173	0.666468	0.00323997	2.26114	0.0017187	PathwayUp_DrugDown
PID_AURORA_B_PATHWAY	rimcazole	0.0275692	0.947889	0.00991582	2.19976	0.00539866	PathwayUp_DrugDown
KEGG_STEROID_BIOSYNTHESIS	dacinostat	0.00329111	1.48756	0.00132517	2.26202	0.00132719	PathwayUp_DrugDown
REACTOME_GLUCONEOGENESIS	dacinostat	0.00342649	0.809932	0.00924996	2.32711	0.00245694	PathwayUp_DrugDown
KEGG_TRYPTOPHAN_METABOLISM	tacedinaline	0.0460682	0.779514	0.00332208	2.86691	0.000493861	PathwayUp_DrugDown
PID_AURORA_B_PATHWAY	tacedinaline	0.00222477	0.947889	0.00991582	2.19976	0.00539866	PathwayUp_DrugDown
REACTOME_GLUCONEOGENESIS	tacedinaline	0.0364853	0.809932	0.00924996	2.32711	0.00245694	PathwayUp_DrugDown
REACTOME_ORC1_REMOVAL_FROM_CHROMATIN	bortezomib	0.0206208	0.695606	0.00159682	2.05892	0.00388534	PathwayUp_DrugDown
REACTOME_CDT1_ASSOCIATION_WITH_THE_CDC6_ORC_ORIGIN_COMPLEX	bortezomib	0.0277875	0.653227	0.00517956	2.03165	0.00514413	PathwayUp_DrugDown
REACTOME_ASSEMBLY_OF_THE_PRE_REPLICATIVE_COMPLEX	bortezomib	0.0199278	0.556429	0.0109982	2.11781	0.00420408	PathwayUp_DrugDown
KEGG_ASCORBATE_AND_ALDARATE_METABOLISM	scriptaid	0.0150095	1.43383	0.0113564	3.24723	0.000250378	PathwayUp_DrugDown
REACTOME_CYCLIN_A_B1_ASSOCIATED_EVENTS_DURING_G2_M_TRANSITION	scriptaid	0.0246266	1.00764	0.0156932	2.17889	0.0174723	PathwayUp_DrugDown
KEGG_STEROID_BIOSYNTHESIS	digoxin	1.37279e-11	1.48756	0.00132517	2.26202	0.00132719	PathwayUp_DrugDown
KEGG_TRYPTOPHAN_METABOLISM	digoxin	0.00529802	0.779514	0.00332208	2.86691	0.000493861	PathwayUp_DrugDown
KEGG_PROTEASOME	digoxin	4.89892e-05	0.915364	0.00702301	2.50947	0.00064787	PathwayUp_DrugDown
REACTOME_CROSS_PRESENTATION_OF_SOLUBLE_EXOGENOUS_ANTIGENS_ENDOSOMES	digoxin	2.19935e-05	1.0717	0.000107542	2.56871	0.000623465	PathwayUp_DrugDown
REACTOME_ORC1_REMOVAL_FROM_CHROMATIN	digoxin	7.43633e-05	0.695606	0.00159682	2.05892	0.00388534	PathwayUp_DrugDown
REACTOME_P53_INDEPENDENT_G1_S_DNA_DAMAGE_CHECKPOINT	digoxin	3.82638e-05	0.639953	0.0108462	2.30602	0.00179683	PathwayUp_DrugDown
REACTOME_CDK_MEDIATED_PHOSPHORYLATION_AND_REMOVAL_OF_CDC6	digoxin	0.00011036	0.639953	0.0108462	2.33857	0.00141508	PathwayUp_DrugDown
REACTOME_REGULATION_OF_ORNITHINE_DECARBOXYLASE_ODC	digoxin	9.67539e-05	0.971485	0.000382789	2.51997	0.000548477	PathwayUp_DrugDown
REACTOME_REGULATION_OF_APOPTOSIS	digoxin	7.89455e-05	0.542433	0.0176504	2.13462	0.00182484	PathwayUp_DrugDown
REACTOME_GLUCONEOGENESIS	digoxin	4.56405e-05	0.809932	0.00924996	2.32711	0.00245694	PathwayUp_DrugDown
REACTOME_P53_DEPENDENT_G1_DNA_DAMAGE_RESPONSE	digoxin	2.54578e-05	0.477304	0.0377588	2.12847	0.00251563	PathwayUp_DrugDown
REACTOME_CDT1_ASSOCIATION_WITH_THE_CDC6_ORC_ORIGIN_COMPLEX	digoxin	0.000826435	0.653227	0.00517956	2.03165	0.00514413	PathwayUp_DrugDown
REACTOME_AUTODEGRADATION_OF_THE_E3_UBIQUITIN_LIGASE_COP1	digoxin	5.9755e-05	0.639953	0.0108462	2.23318	0.00216139	PathwayUp_DrugDown
REACTOME_ASSEMBLY_OF_THE_PRE_REPLICATIVE_COMPLEX	digoxin	7.26317e-05	0.556429	0.0109982	2.11781	0.00420408	PathwayUp_DrugDown
REACTOME_DESTABILIZATION_OF_MRNA_BY_AUF1_HNRNP_D0	digoxin	0.000127268	0.482779	0.0474034	2.117	0.00359131	PathwayUp_DrugDown
REACTOME_APC_C_CDH1_MEDIATED_DEGRADATION_OF_CDC20_AND_OTHER_APC_C_CDH1_TARGETED_PROTEINS_IN_LATE_MITOSIS_EARLY_G1	digoxin	0.00141089	0.807252	0.000540154	2.25346	0.00166577	PathwayUp_DrugDown
REACTOME_APC_C_CDC20_MEDIATED_DEGRADATION_OF_MITOTIC_PROTEINS	digoxin	0.000822438	0.509827	0.0203028	2.16702	0.00241631	PathwayUp_DrugDown
REACTOME_AUTODEGRADATION_OF_CDH1_BY_CDH1_APC_C	digoxin	0.000207691	0.684982	0.00476963	2.18649	0.00221103	PathwayUp_DrugDown
REACTOME_SCF_BETA_TRCP_MEDIATED_DEGRADATION_OF_EMI1	digoxin	0.000361355	0.702815	0.00309123	2.15557	0.00305561	PathwayUp_DrugDown
REACTOME_SCFSKP2_MEDIATED_DEGRADATION_OF_P27_P21	digoxin	4.59727e-05	0.573018	0.0072051	2.0929	0.00378269	PathwayUp_DrugDown
REACTOME_VIF_MEDIATED_DEGRADATION_OF_APOBEC3G	digoxin	1.94167e-05	0.666468	0.00323997	2.26114	0.0017187	PathwayUp_DrugDown
KEGG_TRYPTOPHAN_METABOLISM	mocetinostat	0.0158099	0.779514	0.00332208	2.86691	0.000493861	PathwayUp_DrugDown
REACTOME_KERATAN_SULFATE_DEGRADATION	mocetinostat	0.0170243	1.16324	0.00563188	4.19282	7.41203e-06	PathwayUp_DrugDown
REACTOME_ANDROGEN_BIOSYNTHESIS	amlexanox	0.0298152	1.69351	0.00084765	3.44326	0.000424552	PathwayUp_DrugDown
REACTOME_TRYPTOPHAN_CATABOLISM	amlexanox	0.00888828	1.16421	0.000764622	3.7461	5.54e-05	PathwayUp_DrugDown
PID_AURORA_B_PATHWAY	entinostat	0.0454786	0.947889	0.00991582	2.19976	0.00539866	PathwayUp_DrugDown
REACTOME_REGULATION_OF_ORNITHINE_DECARBOXYLASE_ODC	entinostat	0.0387703	0.971485	0.000382789	2.51997	0.000548477	PathwayUp_DrugDown
REACTOME_GLUCONEOGENESIS	entinostat	0.00210832	0.809932	0.00924996	2.32711	0.00245694	PathwayUp_DrugDown
REACTOME_DESTABILIZATION_OF_MRNA_BY_AUF1_HNRNP_D0	entinostat	0.044917	0.482779	0.0474034	2.117	0.00359131	PathwayUp_DrugDown
KEGG_PROTEASOME	cytarabine	0.00166483	0.915364	0.00702301	2.50947	0.00064787	PathwayUp_DrugDown
REACTOME_CROSS_PRESENTATION_OF_SOLUBLE_EXOGENOUS_ANTIGENS_ENDOSOMES	cytarabine	0.00058075	1.0717	0.000107542	2.56871	0.000623465	PathwayUp_DrugDown
REACTOME_ORC1_REMOVAL_FROM_CHROMATIN	cytarabine	0.00489478	0.695606	0.00159682	2.05892	0.00388534	PathwayUp_DrugDown
REACTOME_P53_INDEPENDENT_G1_S_DNA_DAMAGE_CHECKPOINT	cytarabine	0.00104047	0.639953	0.0108462	2.30602	0.00179683	PathwayUp_DrugDown
REACTOME_CDK_MEDIATED_PHOSPHORYLATION_AND_REMOVAL_OF_CDC6	cytarabine	0.00107057	0.639953	0.0108462	2.33857	0.00141508	PathwayUp_DrugDown
REACTOME_REGULATION_OF_ORNITHINE_DECARBOXYLASE_ODC	cytarabine	0.00109237	0.971485	0.000382789	2.51997	0.000548477	PathwayUp_DrugDown
REACTOME_REGULATION_OF_APOPTOSIS	cytarabine	0.00356736	0.542433	0.0176504	2.13462	0.00182484	PathwayUp_DrugDown
REACTOME_P53_DEPENDENT_G1_DNA_DAMAGE_RESPONSE	cytarabine	0.00672343	0.477304	0.0377588	2.12847	0.00251563	PathwayUp_DrugDown
REACTOME_CDT1_ASSOCIATION_WITH_THE_CDC6_ORC_ORIGIN_COMPLEX	cytarabine	0.0019392	0.653227	0.00517956	2.03165	0.00514413	PathwayUp_DrugDown
REACTOME_AUTODEGRADATION_OF_THE_E3_UBIQUITIN_LIGASE_COP1	cytarabine	0.00117151	0.639953	0.0108462	2.23318	0.00216139	PathwayUp_DrugDown
REACTOME_ASSEMBLY_OF_THE_PRE_REPLICATIVE_COMPLEX	cytarabine	0.00262505	0.556429	0.0109982	2.11781	0.00420408	PathwayUp_DrugDown
REACTOME_DESTABILIZATION_OF_MRNA_BY_AUF1_HNRNP_D0	cytarabine	0.000992258	0.482779	0.0474034	2.117	0.00359131	PathwayUp_DrugDown
REACTOME_APC_C_CDH1_MEDIATED_DEGRADATION_OF_CDC20_AND_OTHER_APC_C_CDH1_TARGETED_PROTEINS_IN_LATE_MITOSIS_EARLY_G1	cytarabine	0.00334387	0.807252	0.000540154	2.25346	0.00166577	PathwayUp_DrugDown
REACTOME_APC_C_CDC20_MEDIATED_DEGRADATION_OF_MITOTIC_PROTEINS	cytarabine	0.00324802	0.509827	0.0203028	2.16702	0.00241631	PathwayUp_DrugDown
REACTOME_AUTODEGRADATION_OF_CDH1_BY_CDH1_APC_C	cytarabine	0.000728673	0.684982	0.00476963	2.18649	0.00221103	PathwayUp_DrugDown
REACTOME_SCF_BETA_TRCP_MEDIATED_DEGRADATION_OF_EMI1	cytarabine	0.00169412	0.702815	0.00309123	2.15557	0.00305561	PathwayUp_DrugDown
REACTOME_SCFSKP2_MEDIATED_DEGRADATION_OF_P27_P21	cytarabine	0.00432874	0.573018	0.0072051	2.0929	0.00378269	PathwayUp_DrugDown
REACTOME_VIF_MEDIATED_DEGRADATION_OF_APOBEC3G	cytarabine	0.00179944	0.666468	0.00323997	2.26114	0.0017187	PathwayUp_DrugDown
KEGG_ASCORBATE_AND_ALDARATE_METABOLISM	apicidin	0.00570201	1.43383	0.0113564	3.24723	0.000250378	PathwayUp_DrugDown
KEGG_STEROID_BIOSYNTHESIS	apicidin	1.6691e-05	1.48756	0.00132517	2.26202	0.00132719	PathwayUp_DrugDown
KEGG_TRYPTOPHAN_METABOLISM	apicidin	0.000583564	0.779514	0.00332208	2.86691	0.000493861	PathwayUp_DrugDown
KEGG_DRUG_METABOLISM_OTHER_ENZYMES	apicidin	0.034532	1.49477	0.000663789	2.07846	0.00204491	PathwayUp_DrugDown
PID_AURORA_B_PATHWAY	apicidin	0.000611299	0.947889	0.00991582	2.19976	0.00539866	PathwayUp_DrugDown
REACTOME_GLUCONEOGENESIS	apicidin	9.03116e-05	0.809932	0.00924996	2.32711	0.00245694	PathwayUp_DrugDown
REACTOME_CYCLIN_A_B1_ASSOCIATED_EVENTS_DURING_G2_M_TRANSITION	apicidin	1.40316e-09	1.00764	0.0156932	2.17889	0.0174723	PathwayUp_DrugDown
REACTOME_ANDROGEN_BIOSYNTHESIS	lenalidomide	0.0391119	1.69351	0.00084765	3.44326	0.000424552	PathwayUp_DrugDown
REACTOME_KERATAN_SULFATE_DEGRADATION	lenalidomide	0.0203308	1.16324	0.00563188	4.19282	7.41203e-06	PathwayUp_DrugDown
KEGG_STEROID_BIOSYNTHESIS	digitoxin	4.15822e-05	1.48756	0.00132517	2.26202	0.00132719	PathwayUp_DrugDown
KEGG_TRYPTOPHAN_METABOLISM	digitoxin	0.00354913	0.779514	0.00332208	2.86691	0.000493861	PathwayUp_DrugDown
KEGG_PROTEASOME	digitoxin	0.00419107	0.915364	0.00702301	2.50947	0.00064787	PathwayUp_DrugDown
REACTOME_CROSS_PRESENTATION_OF_SOLUBLE_EXOGENOUS_ANTIGENS_ENDOSOMES	digitoxin	0.00340207	1.0717	0.000107542	2.56871	0.000623465	PathwayUp_DrugDown
REACTOME_ORC1_REMOVAL_FROM_CHROMATIN	digitoxin	0.0013416	0.695606	0.00159682	2.05892	0.00388534	PathwayUp_DrugDown
REACTOME_P53_INDEPENDENT_G1_S_DNA_DAMAGE_CHECKPOINT	digitoxin	0.00370329	0.639953	0.0108462	2.30602	0.00179683	PathwayUp_DrugDown
REACTOME_CDK_MEDIATED_PHOSPHORYLATION_AND_REMOVAL_OF_CDC6	digitoxin	0.00393935	0.639953	0.0108462	2.33857	0.00141508	PathwayUp_DrugDown
REACTOME_REGULATION_OF_ORNITHINE_DECARBOXYLASE_ODC	digitoxin	0.00441792	0.971485	0.000382789	2.51997	0.000548477	PathwayUp_DrugDown
REACTOME_REGULATION_OF_APOPTOSIS	digitoxin	0.00300686	0.542433	0.0176504	2.13462	0.00182484	PathwayUp_DrugDown
REACTOME_GLUCONEOGENESIS	digitoxin	0.000197446	0.809932	0.00924996	2.32711	0.00245694	PathwayUp_DrugDown
REACTOME_P53_DEPENDENT_G1_DNA_DAMAGE_RESPONSE	digitoxin	0.00348245	0.477304	0.0377588	2.12847	0.00251563	PathwayUp_DrugDown
REACTOME_CDT1_ASSOCIATION_WITH_THE_CDC6_ORC_ORIGIN_COMPLEX	digitoxin	0.00811595	0.653227	0.00517956	2.03165	0.00514413	PathwayUp_DrugDown
REACTOME_AUTODEGRADATION_OF_THE_E3_UBIQUITIN_LIGASE_COP1	digitoxin	0.00512265	0.639953	0.0108462	2.23318	0.00216139	PathwayUp_DrugDown
REACTOME_ASSEMBLY_OF_THE_PRE_REPLICATIVE_COMPLEX	digitoxin	0.00127947	0.556429	0.0109982	2.11781	0.00420408	PathwayUp_DrugDown
REACTOME_DESTABILIZATION_OF_MRNA_BY_AUF1_HNRNP_D0	digitoxin	0.00685	0.482779	0.0474034	2.117	0.00359131	PathwayUp_DrugDown
REACTOME_APC_C_CDH1_MEDIATED_DEGRADATION_OF_CDC20_AND_OTHER_APC_C_CDH1_TARGETED_PROTEINS_IN_LATE_MITOSIS_EARLY_G1	digitoxin	0.020804	0.807252	0.000540154	2.25346	0.00166577	PathwayUp_DrugDown
REACTOME_APC_C_CDC20_MEDIATED_DEGRADATION_OF_MITOTIC_PROTEINS	digitoxin	0.014306	0.509827	0.0203028	2.16702	0.00241631	PathwayUp_DrugDown
REACTOME_AUTODEGRADATION_OF_CDH1_BY_CDH1_APC_C	digitoxin	0.00852325	0.684982	0.00476963	2.18649	0.00221103	PathwayUp_DrugDown
REACTOME_SCF_BETA_TRCP_MEDIATED_DEGRADATION_OF_EMI1	digitoxin	0.006006	0.702815	0.00309123	2.15557	0.00305561	PathwayUp_DrugDown
REACTOME_SCFSKP2_MEDIATED_DEGRADATION_OF_P27_P21	digitoxin	0.00303723	0.573018	0.0072051	2.0929	0.00378269	PathwayUp_DrugDown
REACTOME_VIF_MEDIATED_DEGRADATION_OF_APOBEC3G	digitoxin	0.00320876	0.666468	0.00323997	2.26114	0.0017187	PathwayUp_DrugDown
REACTOME_ANDROGEN_BIOSYNTHESIS	stavudine	0.0481945	1.69351	0.00084765	3.44326	0.000424552	PathwayUp_DrugDown
REACTOME_BILE_SALT_AND_ORGANIC_ANION_SLC_TRANSPORTERS	stavudine	0.0411607	1.76019	0.00190141	2.21659	0.00362418	PathwayUp_DrugDown
KEGG_ASCORBATE_AND_ALDARATE_METABOLISM	daunorubicin	0.00135909	1.43383	0.0113564	3.24723	0.000250378	PathwayUp_DrugDown
KEGG_STEROID_BIOSYNTHESIS	daunorubicin	1.26799e-05	1.48756	0.00132517	2.26202	0.00132719	PathwayUp_DrugDown
KEGG_TRYPTOPHAN_METABOLISM	daunorubicin	2.82453e-05	0.779514	0.00332208	2.86691	0.000493861	PathwayUp_DrugDown
KEGG_DRUG_METABOLISM_OTHER_ENZYMES	daunorubicin	0.0371161	1.49477	0.000663789	2.07846	0.00204491	PathwayUp_DrugDown
KEGG_PROTEASOME	daunorubicin	2.30999e-13	0.915364	0.00702301	2.50947	0.00064787	PathwayUp_DrugDown
REACTOME_CROSS_PRESENTATION_OF_SOLUBLE_EXOGENOUS_ANTIGENS_ENDOSOMES	daunorubicin	1.85491e-14	1.0717	0.000107542	2.56871	0.000623465	PathwayUp_DrugDown
REACTOME_ORC1_REMOVAL_FROM_CHROMATIN	daunorubicin	9.23823e-11	0.695606	0.00159682	2.05892	0.00388534	PathwayUp_DrugDown
REACTOME_P53_INDEPENDENT_G1_S_DNA_DAMAGE_CHECKPOINT	daunorubicin	1.02162e-11	0.639953	0.0108462	2.30602	0.00179683	PathwayUp_DrugDown
REACTOME_KERATAN_SULFATE_DEGRADATION	daunorubicin	0.0129228	1.16324	0.00563188	4.19282	7.41203e-06	PathwayUp_DrugDown
REACTOME_CDK_MEDIATED_PHOSPHORYLATION_AND_REMOVAL_OF_CDC6	daunorubicin	5.68713e-12	0.639953	0.0108462	2.33857	0.00141508	PathwayUp_DrugDown
REACTOME_REGULATION_OF_ORNITHINE_DECARBOXYLASE_ODC	daunorubicin	2.15405e-13	0.971485	0.000382789	2.51997	0.000548477	PathwayUp_DrugDown
REACTOME_REGULATION_OF_APOPTOSIS	daunorubicin	1.26888e-12	0.542433	0.0176504	2.13462	0.00182484	PathwayUp_DrugDown
REACTOME_GLUCONEOGENESIS	daunorubicin	7.60554e-10	0.809932	0.00924996	2.32711	0.00245694	PathwayUp_DrugDown
REACTOME_P53_DEPENDENT_G1_DNA_DAMAGE_RESPONSE	daunorubicin	6.70979e-10	0.477304	0.0377588	2.12847	0.00251563	PathwayUp_DrugDown
REACTOME_CDT1_ASSOCIATION_WITH_THE_CDC6_ORC_ORIGIN_COMPLEX	daunorubicin	4.13025e-11	0.653227	0.00517956	2.03165	0.00514413	PathwayUp_DrugDown
REACTOME_AUTODEGRADATION_OF_THE_E3_UBIQUITIN_LIGASE_COP1	daunorubicin	2.75382e-12	0.639953	0.0108462	2.23318	0.00216139	PathwayUp_DrugDown
REACTOME_ASSEMBLY_OF_THE_PRE_REPLICATIVE_COMPLEX	daunorubicin	9.76536e-11	0.556429	0.0109982	2.11781	0.00420408	PathwayUp_DrugDown
REACTOME_DESTABILIZATION_OF_MRNA_BY_AUF1_HNRNP_D0	daunorubicin	3.03208e-11	0.482779	0.0474034	2.117	0.00359131	PathwayUp_DrugDown
REACTOME_APC_C_CDH1_MEDIATED_DEGRADATION_OF_CDC20_AND_OTHER_APC_C_CDH1_TARGETED_PROTEINS_IN_LATE_MITOSIS_EARLY_G1	daunorubicin	3.87139e-08	0.807252	0.000540154	2.25346	0.00166577	PathwayUp_DrugDown
REACTOME_APC_C_CDC20_MEDIATED_DEGRADATION_OF_MITOTIC_PROTEINS	daunorubicin	4.17321e-09	0.509827	0.0203028	2.16702	0.00241631	PathwayUp_DrugDown
REACTOME_AUTODEGRADATION_OF_CDH1_BY_CDH1_APC_C	daunorubicin	5.35804e-10	0.684982	0.00476963	2.18649	0.00221103	PathwayUp_DrugDown
REACTOME_SCF_BETA_TRCP_MEDIATED_DEGRADATION_OF_EMI1	daunorubicin	5.07783e-11	0.702815	0.00309123	2.15557	0.00305561	PathwayUp_DrugDown
REACTOME_SCFSKP2_MEDIATED_DEGRADATION_OF_P27_P21	daunorubicin	1.58218e-10	0.573018	0.0072051	2.0929	0.00378269	PathwayUp_DrugDown
REACTOME_TRYPTOPHAN_CATABOLISM	daunorubicin	0.0496285	1.16421	0.000764622	3.7461	5.54e-05	PathwayUp_DrugDown
REACTOME_VIF_MEDIATED_DEGRADATION_OF_APOBEC3G	daunorubicin	7.7053e-14	0.666468	0.00323997	2.26114	0.0017187	PathwayUp_DrugDown
KEGG_STEROID_BIOSYNTHESIS	midostaurin	4.83577e-05	1.48756	0.00132517	2.26202	0.00132719	PathwayUp_DrugDown
KEGG_PROTEASOME	midostaurin	0.0129641	0.915364	0.00702301	2.50947	0.00064787	PathwayUp_DrugDown
PID_AURORA_B_PATHWAY	midostaurin	2.24228e-05	0.947889	0.00991582	2.19976	0.00539866	PathwayUp_DrugDown
REACTOME_CROSS_PRESENTATION_OF_SOLUBLE_EXOGENOUS_ANTIGENS_ENDOSOMES	midostaurin	0.00841335	1.0717	0.000107542	2.56871	0.000623465	PathwayUp_DrugDown
REACTOME_ORC1_REMOVAL_FROM_CHROMATIN	midostaurin	0.00153111	0.695606	0.00159682	2.05892	0.00388534	PathwayUp_DrugDown
REACTOME_P53_INDEPENDENT_G1_S_DNA_DAMAGE_CHECKPOINT	midostaurin	0.00747314	0.639953	0.0108462	2.30602	0.00179683	PathwayUp_DrugDown
REACTOME_CDK_MEDIATED_PHOSPHORYLATION_AND_REMOVAL_OF_CDC6	midostaurin	0.00468892	0.639953	0.0108462	2.33857	0.00141508	PathwayUp_DrugDown
REACTOME_REGULATION_OF_ORNITHINE_DECARBOXYLASE_ODC	midostaurin	0.00669657	0.971485	0.000382789	2.51997	0.000548477	PathwayUp_DrugDown
REACTOME_REGULATION_OF_APOPTOSIS	midostaurin	0.0106942	0.542433	0.0176504	2.13462	0.00182484	PathwayUp_DrugDown
REACTOME_P53_DEPENDENT_G1_DNA_DAMAGE_RESPONSE	midostaurin	0.00582894	0.477304	0.0377588	2.12847	0.00251563	PathwayUp_DrugDown
REACTOME_CYCLIN_A_B1_ASSOCIATED_EVENTS_DURING_G2_M_TRANSITION	midostaurin	0.000323435	1.00764	0.0156932	2.17889	0.0174723	PathwayUp_DrugDown
REACTOME_CDT1_ASSOCIATION_WITH_THE_CDC6_ORC_ORIGIN_COMPLEX	midostaurin	0.00209204	0.653227	0.00517956	2.03165	0.00514413	PathwayUp_DrugDown
REACTOME_AUTODEGRADATION_OF_THE_E3_UBIQUITIN_LIGASE_COP1	midostaurin	0.00706667	0.639953	0.0108462	2.23318	0.00216139	PathwayUp_DrugDown
REACTOME_BILE_SALT_AND_ORGANIC_ANION_SLC_TRANSPORTERS	midostaurin	0.046047	1.76019	0.00190141	2.21659	0.00362418	PathwayUp_DrugDown
REACTOME_ASSEMBLY_OF_THE_PRE_REPLICATIVE_COMPLEX	midostaurin	0.00226669	0.556429	0.0109982	2.11781	0.00420408	PathwayUp_DrugDown
REACTOME_DESTABILIZATION_OF_MRNA_BY_AUF1_HNRNP_D0	midostaurin	0.00961429	0.482779	0.0474034	2.117	0.00359131	PathwayUp_DrugDown
REACTOME_APC_C_CDH1_MEDIATED_DEGRADATION_OF_CDC20_AND_OTHER_APC_C_CDH1_TARGETED_PROTEINS_IN_LATE_MITOSIS_EARLY_G1	midostaurin	0.00108406	0.807252	0.000540154	2.25346	0.00166577	PathwayUp_DrugDown
REACTOME_APC_C_CDC20_MEDIATED_DEGRADATION_OF_MITOTIC_PROTEINS	midostaurin	0.00163473	0.509827	0.0203028	2.16702	0.00241631	PathwayUp_DrugDown
REACTOME_AUTODEGRADATION_OF_CDH1_BY_CDH1_APC_C	midostaurin	0.00429507	0.684982	0.00476963	2.18649	0.00221103	PathwayUp_DrugDown
REACTOME_SCF_BETA_TRCP_MEDIATED_DEGRADATION_OF_EMI1	midostaurin	0.00431041	0.702815	0.00309123	2.15557	0.00305561	PathwayUp_DrugDown
REACTOME_SCFSKP2_MEDIATED_DEGRADATION_OF_P27_P21	midostaurin	0.00298062	0.573018	0.0072051	2.0929	0.00378269	PathwayUp_DrugDown
REACTOME_VIF_MEDIATED_DEGRADATION_OF_APOBEC3G	midostaurin	0.00598273	0.666468	0.00323997	2.26114	0.0017187	PathwayUp_DrugDown
REACTOME_ANDROGEN_BIOSYNTHESIS	ponatinib	0.0480478	1.69351	0.00084765	3.44326	0.000424552	PathwayUp_DrugDown
KEGG_ASCORBATE_AND_ALDARATE_METABOLISM	apicidin	0.00537994	1.43383	0.0113564	3.24723	0.000250378	PathwayUp_DrugDown
KEGG_STEROID_BIOSYNTHESIS	apicidin	1.4719e-05	1.48756	0.00132517	2.26202	0.00132719	PathwayUp_DrugDown
KEGG_TRYPTOPHAN_METABOLISM	apicidin	0.00301224	0.779514	0.00332208	2.86691	0.000493861	PathwayUp_DrugDown
KEGG_DRUG_METABOLISM_OTHER_ENZYMES	apicidin	0.031712	1.49477	0.000663789	2.07846	0.00204491	PathwayUp_DrugDown
PID_AURORA_B_PATHWAY	apicidin	0.00372969	0.947889	0.00991582	2.19976	0.00539866	PathwayUp_DrugDown
REACTOME_GLUCONEOGENESIS	apicidin	7.57812e-05	0.809932	0.00924996	2.32711	0.00245694	PathwayUp_DrugDown
REACTOME_CYCLIN_A_B1_ASSOCIATED_EVENTS_DURING_G2_M_TRANSITION	apicidin	1.77412e-09	1.00764	0.0156932	2.17889	0.0174723	PathwayUp_DrugDown
KEGG_PROTEASOME	dabrafenib	0.0168437	0.915364	0.00702301	2.50947	0.00064787	PathwayUp_DrugDown
PID_AURORA_B_PATHWAY	dabrafenib	5.58865e-06	0.947889	0.00991582	2.19976	0.00539866	PathwayUp_DrugDown
REACTOME_CROSS_PRESENTATION_OF_SOLUBLE_EXOGENOUS_ANTIGENS_ENDOSOMES	dabrafenib	0.0100902	1.0717	0.000107542	2.56871	0.000623465	PathwayUp_DrugDown
REACTOME_ORC1_REMOVAL_FROM_CHROMATIN	dabrafenib	0.00374006	0.695606	0.00159682	2.05892	0.00388534	PathwayUp_DrugDown
REACTOME_P53_INDEPENDENT_G1_S_DNA_DAMAGE_CHECKPOINT	dabrafenib	0.00963032	0.639953	0.0108462	2.30602	0.00179683	PathwayUp_DrugDown
REACTOME_CDK_MEDIATED_PHOSPHORYLATION_AND_REMOVAL_OF_CDC6	dabrafenib	0.0138196	0.639953	0.0108462	2.33857	0.00141508	PathwayUp_DrugDown
REACTOME_REGULATION_OF_ORNITHINE_DECARBOXYLASE_ODC	dabrafenib	0.00428359	0.971485	0.000382789	2.51997	0.000548477	PathwayUp_DrugDown
REACTOME_REGULATION_OF_APOPTOSIS	dabrafenib	0.00840468	0.542433	0.0176504	2.13462	0.00182484	PathwayUp_DrugDown
REACTOME_GLUCONEOGENESIS	dabrafenib	4.15088e-05	0.809932	0.00924996	2.32711	0.00245694	PathwayUp_DrugDown
REACTOME_P53_DEPENDENT_G1_DNA_DAMAGE_RESPONSE	dabrafenib	0.0104681	0.477304	0.0377588	2.12847	0.00251563	PathwayUp_DrugDown
REACTOME_CYCLIN_A_B1_ASSOCIATED_EVENTS_DURING_G2_M_TRANSITION	dabrafenib	0.00200072	1.00764	0.0156932	2.17889	0.0174723	PathwayUp_DrugDown
REACTOME_CDT1_ASSOCIATION_WITH_THE_CDC6_ORC_ORIGIN_COMPLEX	dabrafenib	0.00538871	0.653227	0.00517956	2.03165	0.00514413	PathwayUp_DrugDown
REACTOME_AUTODEGRADATION_OF_THE_E3_UBIQUITIN_LIGASE_COP1	dabrafenib	0.00827072	0.639953	0.0108462	2.23318	0.00216139	PathwayUp_DrugDown
REACTOME_ASSEMBLY_OF_THE_PRE_REPLICATIVE_COMPLEX	dabrafenib	0.00463326	0.556429	0.0109982	2.11781	0.00420408	PathwayUp_DrugDown
REACTOME_DESTABILIZATION_OF_MRNA_BY_AUF1_HNRNP_D0	dabrafenib	0.00847255	0.482779	0.0474034	2.117	0.00359131	PathwayUp_DrugDown
REACTOME_APC_C_CDH1_MEDIATED_DEGRADATION_OF_CDC20_AND_OTHER_APC_C_CDH1_TARGETED_PROTEINS_IN_LATE_MITOSIS_EARLY_G1	dabrafenib	0.00510028	0.807252	0.000540154	2.25346	0.00166577	PathwayUp_DrugDown
REACTOME_APC_C_CDC20_MEDIATED_DEGRADATION_OF_MITOTIC_PROTEINS	dabrafenib	0.00223963	0.509827	0.0203028	2.16702	0.00241631	PathwayUp_DrugDown
REACTOME_AUTODEGRADATION_OF_CDH1_BY_CDH1_APC_C	dabrafenib	0.00514311	0.684982	0.00476963	2.18649	0.00221103	PathwayUp_DrugDown
REACTOME_SCF_BETA_TRCP_MEDIATED_DEGRADATION_OF_EMI1	dabrafenib	0.00639923	0.702815	0.00309123	2.15557	0.00305561	PathwayUp_DrugDown
REACTOME_SCFSKP2_MEDIATED_DEGRADATION_OF_P27_P21	dabrafenib	0.00691391	0.573018	0.0072051	2.0929	0.00378269	PathwayUp_DrugDown
REACTOME_VIF_MEDIATED_DEGRADATION_OF_APOBEC3G	dabrafenib	0.016503	0.666468	0.00323997	2.26114	0.0017187	PathwayUp_DrugDown
KEGG_TRYPTOPHAN_METABOLISM	pevonedistat	0.000494949	0.779514	0.00332208	2.86691	0.000493861	PathwayUp_DrugDown
KEGG_DRUG_METABOLISM_OTHER_ENZYMES	pevonedistat	0.0443921	1.49477	0.000663789	2.07846	0.00204491	PathwayUp_DrugDown
PID_AURORA_B_PATHWAY	pevonedistat	8.11954e-05	0.947889	0.00991582	2.19976	0.00539866	PathwayUp_DrugDown
REACTOME_KERATAN_SULFATE_DEGRADATION	pevonedistat	0.0167278	1.16324	0.00563188	4.19282	7.41203e-06	PathwayUp_DrugDown
REACTOME_CYCLIN_A_B1_ASSOCIATED_EVENTS_DURING_G2_M_TRANSITION	pevonedistat	0.00100418	1.00764	0.0156932	2.17889	0.0174723	PathwayUp_DrugDown
REACTOME_TRYPTOPHAN_CATABOLISM	pevonedistat	0.0137222	1.16421	0.000764622	3.7461	5.54e-05	PathwayUp_DrugDown
KEGG_STEROID_BIOSYNTHESIS	tacrolimus	1.07311e-06	1.48756	0.00132517	2.26202	0.00132719	PathwayUp_DrugDown
KEGG_PROTEASOME	tacrolimus	0.00302568	0.915364	0.00702301	2.50947	0.00064787	PathwayUp_DrugDown
PID_AURORA_B_PATHWAY	tacrolimus	0.00127828	0.947889	0.00991582	2.19976	0.00539866	PathwayUp_DrugDown
REACTOME_CROSS_PRESENTATION_OF_SOLUBLE_EXOGENOUS_ANTIGENS_ENDOSOMES	tacrolimus	0.00334881	1.0717	0.000107542	2.56871	0.000623465	PathwayUp_DrugDown
REACTOME_ORC1_REMOVAL_FROM_CHROMATIN	tacrolimus	0.00234177	0.695606	0.00159682	2.05892	0.00388534	PathwayUp_DrugDown
REACTOME_P53_INDEPENDENT_G1_S_DNA_DAMAGE_CHECKPOINT	tacrolimus	0.00309346	0.639953	0.0108462	2.30602	0.00179683	PathwayUp_DrugDown
REACTOME_CDK_MEDIATED_PHOSPHORYLATION_AND_REMOVAL_OF_CDC6	tacrolimus	0.00341193	0.639953	0.0108462	2.33857	0.00141508	PathwayUp_DrugDown
REACTOME_REGULATION_OF_ORNITHINE_DECARBOXYLASE_ODC	tacrolimus	0.00210405	0.971485	0.000382789	2.51997	0.000548477	PathwayUp_DrugDown
REACTOME_REGULATION_OF_APOPTOSIS	tacrolimus	0.00570622	0.542433	0.0176504	2.13462	0.00182484	PathwayUp_DrugDown
REACTOME_P53_DEPENDENT_G1_DNA_DAMAGE_RESPONSE	tacrolimus	0.00314483	0.477304	0.0377588	2.12847	0.00251563	PathwayUp_DrugDown
REACTOME_CYCLIN_A_B1_ASSOCIATED_EVENTS_DURING_G2_M_TRANSITION	tacrolimus	0.00868334	1.00764	0.0156932	2.17889	0.0174723	PathwayUp_DrugDown
REACTOME_CDT1_ASSOCIATION_WITH_THE_CDC6_ORC_ORIGIN_COMPLEX	tacrolimus	0.00224386	0.653227	0.00517956	2.03165	0.00514413	PathwayUp_DrugDown
REACTOME_AUTODEGRADATION_OF_THE_E3_UBIQUITIN_LIGASE_COP1	tacrolimus	0.00303769	0.639953	0.0108462	2.23318	0.00216139	PathwayUp_DrugDown
REACTOME_ASSEMBLY_OF_THE_PRE_REPLICATIVE_COMPLEX	tacrolimus	0.00274959	0.556429	0.0109982	2.11781	0.00420408	PathwayUp_DrugDown
REACTOME_DESTABILIZATION_OF_MRNA_BY_AUF1_HNRNP_D0	tacrolimus	0.00241438	0.482779	0.0474034	2.117	0.00359131	PathwayUp_DrugDown
REACTOME_APC_C_CDH1_MEDIATED_DEGRADATION_OF_CDC20_AND_OTHER_APC_C_CDH1_TARGETED_PROTEINS_IN_LATE_MITOSIS_EARLY_G1	tacrolimus	0.00317036	0.807252	0.000540154	2.25346	0.00166577	PathwayUp_DrugDown
REACTOME_APC_C_CDC20_MEDIATED_DEGRADATION_OF_MITOTIC_PROTEINS	tacrolimus	0.00328081	0.509827	0.0203028	2.16702	0.00241631	PathwayUp_DrugDown
REACTOME_AUTODEGRADATION_OF_CDH1_BY_CDH1_APC_C	tacrolimus	0.00471991	0.684982	0.00476963	2.18649	0.00221103	PathwayUp_DrugDown
REACTOME_SCF_BETA_TRCP_MEDIATED_DEGRADATION_OF_EMI1	tacrolimus	0.00489846	0.702815	0.00309123	2.15557	0.00305561	PathwayUp_DrugDown
REACTOME_SCFSKP2_MEDIATED_DEGRADATION_OF_P27_P21	tacrolimus	0.00526991	0.573018	0.0072051	2.0929	0.00378269	PathwayUp_DrugDown
REACTOME_VIF_MEDIATED_DEGRADATION_OF_APOBEC3G	tacrolimus	0.00586466	0.666468	0.00323997	2.26114	0.0017187	PathwayUp_DrugDown
Cell.cycle	menadione	0.00063312	1.58414	2.071e-05	2.76499	0.000795286	PathwayUp_DrugUp
MoMaDC.LM7	lovastatin	0.0231675	0.799817	0.0170219	2.50564	0.00071358	PathwayUp_DrugUp
Cell.cycle	cladribine	0.0271743	1.58414	2.071e-05	2.76499	0.000795286	PathwayUp_DrugUp
Cell.cycle	dextromethorphan	0.043756	1.58414	2.071e-05	2.76499	0.000795286	PathwayUp_DrugUp
MoMaDC.LM7	clofarabine	0.0221228	0.799817	0.0170219	2.50564	0.00071358	PathwayUp_DrugUp
Cell.cycle	procainamide	0.0467394	1.58414	2.071e-05	2.76499	0.000795286	PathwayUp_DrugUp
Cell.cycle	fludarabine	0.000444665	1.58414	2.071e-05	2.76499	0.000795286	PathwayUp_DrugUp
MoMaDC.LM7	vorinostat	0.00742287	0.799817	0.0170219	2.50564	0.00071358	PathwayUp_DrugUp
MoMaDC.LM7	panobinostat	0.000720034	0.799817	0.0170219	2.50564	0.00071358	PathwayUp_DrugUp
Cell.cycle	nalbuphine	0.0272085	1.58414	2.071e-05	2.76499	0.000795286	PathwayUp_DrugUp
MoMaDC.LM7	digoxin	0.0248441	0.799817	0.0170219	2.50564	0.00071358	PathwayUp_DrugUp
MoMaDC.LM7	cytarabine	0.0450582	0.799817	0.0170219	2.50564	0.00071358	PathwayUp_DrugUp
MoMaDC.LM7	apicidin	0.00310407	0.799817	0.0170219	2.50564	0.00071358	PathwayUp_DrugUp
MoMaDC.LM7	digitoxin	0.0119317	0.799817	0.0170219	2.50564	0.00071358	PathwayUp_DrugUp
MoMaDC.LM7	stavudine	0.0216708	0.799817	0.0170219	2.50564	0.00071358	PathwayUp_DrugUp
MoMaDC.LM7	midostaurin	0.0015299	0.799817	0.0170219	2.50564	0.00071358	PathwayUp_DrugUp
MoMaDC.LM7	ruxolitinib	0.00195613	0.799817	0.0170219	2.50564	0.00071358	PathwayUp_DrugUp
MoMaDC.LM7	apicidin	0.00267071	0.799817	0.0170219	2.50564	0.00071358	PathwayUp_DrugUp
Cell.cycle	chloroquine	0.000932075	1.58414	2.071e-05	2.76499	0.000795286	PathwayUp_DrugUp
KEGG_STEROID_BIOSYNTHESIS	icosapent	0.0116589	1.48756	0.00132517	2.26202	0.00132719	PathwayUp_DrugUp
KEGG_PROTEASOME	menadione	0.00157196	0.915364	0.00702301	2.50947	0.00064787	PathwayUp_DrugUp
PID_AURORA_B_PATHWAY	menadione	0.000781785	0.947889	0.00991582	2.19976	0.00539866	PathwayUp_DrugUp
REACTOME_CROSS_PRESENTATION_OF_SOLUBLE_EXOGENOUS_ANTIGENS_ENDOSOMES	menadione	0.00208978	1.0717	0.000107542	2.56871	0.000623465	PathwayUp_DrugUp
REACTOME_ORC1_REMOVAL_FROM_CHROMATIN	menadione	0.00425479	0.695606	0.00159682	2.05892	0.00388534	PathwayUp_DrugUp
REACTOME_P53_INDEPENDENT_G1_S_DNA_DAMAGE_CHECKPOINT	menadione	0.0013038	0.639953	0.0108462	2.30602	0.00179683	PathwayUp_DrugUp
REACTOME_CDK_MEDIATED_PHOSPHORYLATION_AND_REMOVAL_OF_CDC6	menadione	0.00184057	0.639953	0.0108462	2.33857	0.00141508	PathwayUp_DrugUp
REACTOME_REGULATION_OF_ORNITHINE_DECARBOXYLASE_ODC	menadione	0.00164716	0.971485	0.000382789	2.51997	0.000548477	PathwayUp_DrugUp
REACTOME_REGULATION_OF_APOPTOSIS	menadione	0.000375696	0.542433	0.0176504	2.13462	0.00182484	PathwayUp_DrugUp
REACTOME_P53_DEPENDENT_G1_DNA_DAMAGE_RESPONSE	menadione	0.00128618	0.477304	0.0377588	2.12847	0.00251563	PathwayUp_DrugUp
REACTOME_CYCLIN_A_B1_ASSOCIATED_EVENTS_DURING_G2_M_TRANSITION	menadione	0.0148747	1.00764	0.0156932	2.17889	0.0174723	PathwayUp_DrugUp
REACTOME_CDT1_ASSOCIATION_WITH_THE_CDC6_ORC_ORIGIN_COMPLEX	menadione	0.00206688	0.653227	0.00517956	2.03165	0.00514413	PathwayUp_DrugUp
REACTOME_AUTODEGRADATION_OF_THE_E3_UBIQUITIN_LIGASE_COP1	menadione	0.00114474	0.639953	0.0108462	2.23318	0.00216139	PathwayUp_DrugUp
REACTOME_ASSEMBLY_OF_THE_PRE_REPLICATIVE_COMPLEX	menadione	0.00253472	0.556429	0.0109982	2.11781	0.00420408	PathwayUp_DrugUp
REACTOME_DESTABILIZATION_OF_MRNA_BY_AUF1_HNRNP_D0	menadione	0.00315573	0.482779	0.0474034	2.117	0.00359131	PathwayUp_DrugUp
REACTOME_APC_C_CDH1_MEDIATED_DEGRADATION_OF_CDC20_AND_OTHER_APC_C_CDH1_TARGETED_PROTEINS_IN_LATE_MITOSIS_EARLY_G1	menadione	0.00129577	0.807252	0.000540154	2.25346	0.00166577	PathwayUp_DrugUp
REACTOME_APC_C_CDC20_MEDIATED_DEGRADATION_OF_MITOTIC_PROTEINS	menadione	0.000816818	0.509827	0.0203028	2.16702	0.00241631	PathwayUp_DrugUp
REACTOME_AUTODEGRADATION_OF_CDH1_BY_CDH1_APC_C	menadione	0.0014696	0.684982	0.00476963	2.18649	0.00221103	PathwayUp_DrugUp
REACTOME_SCF_BETA_TRCP_MEDIATED_DEGRADATION_OF_EMI1	menadione	0.00137274	0.702815	0.00309123	2.15557	0.00305561	PathwayUp_DrugUp
REACTOME_SCFSKP2_MEDIATED_DEGRADATION_OF_P27_P21	menadione	0.00209947	0.573018	0.0072051	2.0929	0.00378269	PathwayUp_DrugUp
REACTOME_VIF_MEDIATED_DEGRADATION_OF_APOBEC3G	menadione	0.00486947	0.666468	0.00323997	2.26114	0.0017187	PathwayUp_DrugUp
KEGG_STEROID_BIOSYNTHESIS	lovastatin	0.000507616	1.48756	0.00132517	2.26202	0.00132719	PathwayUp_DrugUp
KEGG_STEROID_BIOSYNTHESIS	cladribine	0.0331931	1.48756	0.00132517	2.26202	0.00132719	PathwayUp_DrugUp
REACTOME_CYCLIN_A_B1_ASSOCIATED_EVENTS_DURING_G2_M_TRANSITION	cladribine	0.0200783	1.00764	0.0156932	2.17889	0.0174723	PathwayUp_DrugUp
REACTOME_ANDROGEN_BIOSYNTHESIS	amitriptyline	0.00459269	1.69351	0.00084765	3.44326	0.000424552	PathwayUp_DrugUp
KEGG_PROTEASOME	entacapone	0.0194442	0.915364	0.00702301	2.50947	0.00064787	PathwayUp_DrugUp
REACTOME_CROSS_PRESENTATION_OF_SOLUBLE_EXOGENOUS_ANTIGENS_ENDOSOMES	entacapone	0.0215082	1.0717	0.000107542	2.56871	0.000623465	PathwayUp_DrugUp
REACTOME_P53_INDEPENDENT_G1_S_DNA_DAMAGE_CHECKPOINT	entacapone	0.0340381	0.639953	0.0108462	2.30602	0.00179683	PathwayUp_DrugUp
REACTOME_CDK_MEDIATED_PHOSPHORYLATION_AND_REMOVAL_OF_CDC6	entacapone	0.0398122	0.639953	0.0108462	2.33857	0.00141508	PathwayUp_DrugUp
REACTOME_REGULATION_OF_ORNITHINE_DECARBOXYLASE_ODC	entacapone	0.0268161	0.971485	0.000382789	2.51997	0.000548477	PathwayUp_DrugUp
REACTOME_REGULATION_OF_APOPTOSIS	entacapone	0.0355844	0.542433	0.0176504	2.13462	0.00182484	PathwayUp_DrugUp
REACTOME_P53_DEPENDENT_G1_DNA_DAMAGE_RESPONSE	entacapone	0.0362301	0.477304	0.0377588	2.12847	0.00251563	PathwayUp_DrugUp
REACTOME_CDT1_ASSOCIATION_WITH_THE_CDC6_ORC_ORIGIN_COMPLEX	entacapone	0.0456776	0.653227	0.00517956	2.03165	0.00514413	PathwayUp_DrugUp
REACTOME_AUTODEGRADATION_OF_THE_E3_UBIQUITIN_LIGASE_COP1	entacapone	0.0287078	0.639953	0.0108462	2.23318	0.00216139	PathwayUp_DrugUp
REACTOME_ASSEMBLY_OF_THE_PRE_REPLICATIVE_COMPLEX	entacapone	0.0376486	0.556429	0.0109982	2.11781	0.00420408	PathwayUp_DrugUp
REACTOME_DESTABILIZATION_OF_MRNA_BY_AUF1_HNRNP_D0	entacapone	0.033925	0.482779	0.0474034	2.117	0.00359131	PathwayUp_DrugUp
REACTOME_APC_C_CDH1_MEDIATED_DEGRADATION_OF_CDC20_AND_OTHER_APC_C_CDH1_TARGETED_PROTEINS_IN_LATE_MITOSIS_EARLY_G1	entacapone	0.0293461	0.807252	0.000540154	2.25346	0.00166577	PathwayUp_DrugUp
REACTOME_APC_C_CDC20_MEDIATED_DEGRADATION_OF_MITOTIC_PROTEINS	entacapone	0.0401003	0.509827	0.0203028	2.16702	0.00241631	PathwayUp_DrugUp
REACTOME_AUTODEGRADATION_OF_CDH1_BY_CDH1_APC_C	entacapone	0.0242189	0.684982	0.00476963	2.18649	0.00221103	PathwayUp_DrugUp
REACTOME_SCF_BETA_TRCP_MEDIATED_DEGRADATION_OF_EMI1	entacapone	0.0236732	0.702815	0.00309123	2.15557	0.00305561	PathwayUp_DrugUp
REACTOME_SCFSKP2_MEDIATED_DEGRADATION_OF_P27_P21	entacapone	0.0306944	0.573018	0.0072051	2.0929	0.00378269	PathwayUp_DrugUp
REACTOME_TRYPTOPHAN_CATABOLISM	entacapone	0.0120669	1.16421	0.000764622	3.7461	5.54e-05	PathwayUp_DrugUp
REACTOME_VIF_MEDIATED_DEGRADATION_OF_APOBEC3G	entacapone	0.0375329	0.666468	0.00323997	2.26114	0.0017187	PathwayUp_DrugUp
REACTOME_GLUCONEOGENESIS	nortriptyline	0.0381983	0.809932	0.00924996	2.32711	0.00245694	PathwayUp_DrugUp
KEGG_ASCORBATE_AND_ALDARATE_METABOLISM	clofarabine	0.0228911	1.43383	0.0113564	3.24723	0.000250378	PathwayUp_DrugUp
KEGG_DRUG_METABOLISM_OTHER_ENZYMES	clofarabine	0.010842	1.49477	0.000663789	2.07846	0.00204491	PathwayUp_DrugUp
REACTOME_ANDROGEN_BIOSYNTHESIS	clofarabine	0.00483077	1.69351	0.00084765	3.44326	0.000424552	PathwayUp_DrugUp
KEGG_ASCORBATE_AND_ALDARATE_METABOLISM	moexipril	0.0401624	1.43383	0.0113564	3.24723	0.000250378	PathwayUp_DrugUp
KEGG_PROTEASOME	ribavirin	0.00553384	0.915364	0.00702301	2.50947	0.00064787	PathwayUp_DrugUp
REACTOME_CROSS_PRESENTATION_OF_SOLUBLE_EXOGENOUS_ANTIGENS_ENDOSOMES	ribavirin	0.0212573	1.0717	0.000107542	2.56871	0.000623465	PathwayUp_DrugUp
REACTOME_ORC1_REMOVAL_FROM_CHROMATIN	ribavirin	0.0248911	0.695606	0.00159682	2.05892	0.00388534	PathwayUp_DrugUp
REACTOME_P53_INDEPENDENT_G1_S_DNA_DAMAGE_CHECKPOINT	ribavirin	0.00541037	0.639953	0.0108462	2.30602	0.00179683	PathwayUp_DrugUp
REACTOME_CDK_MEDIATED_PHOSPHORYLATION_AND_REMOVAL_OF_CDC6	ribavirin	0.010599	0.639953	0.0108462	2.33857	0.00141508	PathwayUp_DrugUp
REACTOME_REGULATION_OF_ORNITHINE_DECARBOXYLASE_ODC	ribavirin	0.0179395	0.971485	0.000382789	2.51997	0.000548477	PathwayUp_DrugUp
REACTOME_REGULATION_OF_APOPTOSIS	ribavirin	0.0212041	0.542433	0.0176504	2.13462	0.00182484	PathwayUp_DrugUp
REACTOME_GLUCONEOGENESIS	ribavirin	0.0122885	0.809932	0.00924996	2.32711	0.00245694	PathwayUp_DrugUp
REACTOME_P53_DEPENDENT_G1_DNA_DAMAGE_RESPONSE	ribavirin	0.00809541	0.477304	0.0377588	2.12847	0.00251563	PathwayUp_DrugUp
REACTOME_CDT1_ASSOCIATION_WITH_THE_CDC6_ORC_ORIGIN_COMPLEX	ribavirin	0.0178937	0.653227	0.00517956	2.03165	0.00514413	PathwayUp_DrugUp
REACTOME_AUTODEGRADATION_OF_THE_E3_UBIQUITIN_LIGASE_COP1	ribavirin	0.00767147	0.639953	0.0108462	2.23318	0.00216139	PathwayUp_DrugUp
REACTOME_ASSEMBLY_OF_THE_PRE_REPLICATIVE_COMPLEX	ribavirin	0.0458311	0.556429	0.0109982	2.11781	0.00420408	PathwayUp_DrugUp
REACTOME_DESTABILIZATION_OF_MRNA_BY_AUF1_HNRNP_D0	ribavirin	0.0140736	0.482779	0.0474034	2.117	0.00359131	PathwayUp_DrugUp
REACTOME_APC_C_CDH1_MEDIATED_DEGRADATION_OF_CDC20_AND_OTHER_APC_C_CDH1_TARGETED_PROTEINS_IN_LATE_MITOSIS_EARLY_G1	ribavirin	0.0222894	0.807252	0.000540154	2.25346	0.00166577	PathwayUp_DrugUp
REACTOME_APC_C_CDC20_MEDIATED_DEGRADATION_OF_MITOTIC_PROTEINS	ribavirin	0.0165636	0.509827	0.0203028	2.16702	0.00241631	PathwayUp_DrugUp
REACTOME_AUTODEGRADATION_OF_CDH1_BY_CDH1_APC_C	ribavirin	0.0253063	0.684982	0.00476963	2.18649	0.00221103	PathwayUp_DrugUp
REACTOME_SCF_BETA_TRCP_MEDIATED_DEGRADATION_OF_EMI1	ribavirin	0.0109012	0.702815	0.00309123	2.15557	0.00305561	PathwayUp_DrugUp
REACTOME_SCFSKP2_MEDIATED_DEGRADATION_OF_P27_P21	ribavirin	0.0146957	0.573018	0.0072051	2.0929	0.00378269	PathwayUp_DrugUp
REACTOME_VIF_MEDIATED_DEGRADATION_OF_APOBEC3G	ribavirin	0.0125805	0.666468	0.00323997	2.26114	0.0017187	PathwayUp_DrugUp
KEGG_TRYPTOPHAN_METABOLISM	dacarbazine	0.00191257	0.779514	0.00332208	2.86691	0.000493861	PathwayUp_DrugUp
REACTOME_KERATAN_SULFATE_DEGRADATION	dacarbazine	0.0379808	1.16324	0.00563188	4.19282	7.41203e-06	PathwayUp_DrugUp
REACTOME_ANDROGEN_BIOSYNTHESIS	azacitidine	0.0389275	1.69351	0.00084765	3.44326	0.000424552	PathwayUp_DrugUp
REACTOME_KERATAN_SULFATE_DEGRADATION	azacitidine	0.0177306	1.16324	0.00563188	4.19282	7.41203e-06	PathwayUp_DrugUp
PID_AURORA_B_PATHWAY	procainamide	0.0453956	0.947889	0.00991582	2.19976	0.00539866	PathwayUp_DrugUp
KEGG_ASCORBATE_AND_ALDARATE_METABOLISM	fludarabine	0.0439068	1.43383	0.0113564	3.24723	0.000250378	PathwayUp_DrugUp
KEGG_TRYPTOPHAN_METABOLISM	fludarabine	0.0110795	0.779514	0.00332208	2.86691	0.000493861	PathwayUp_DrugUp
PID_AURORA_B_PATHWAY	fludarabine	0.00692001	0.947889	0.00991582	2.19976	0.00539866	PathwayUp_DrugUp
REACTOME_CYCLIN_A_B1_ASSOCIATED_EVENTS_DURING_G2_M_TRANSITION	fludarabine	0.0143566	1.00764	0.0156932	2.17889	0.0174723	PathwayUp_DrugUp
KEGG_STEROID_BIOSYNTHESIS	sulfinpyrazone	0.00986954	1.48756	0.00132517	2.26202	0.00132719	PathwayUp_DrugUp
KEGG_STEROID_BIOSYNTHESIS	decitabine	0.00940406	1.48756	0.00132517	2.26202	0.00132719	PathwayUp_DrugUp
KEGG_PROTEASOME	decitabine	0.017278	0.915364	0.00702301	2.50947	0.00064787	PathwayUp_DrugUp
REACTOME_CROSS_PRESENTATION_OF_SOLUBLE_EXOGENOUS_ANTIGENS_ENDOSOMES	decitabine	0.0205198	1.0717	0.000107542	2.56871	0.000623465	PathwayUp_DrugUp
REACTOME_ORC1_REMOVAL_FROM_CHROMATIN	decitabine	0.0134414	0.695606	0.00159682	2.05892	0.00388534	PathwayUp_DrugUp
REACTOME_P53_INDEPENDENT_G1_S_DNA_DAMAGE_CHECKPOINT	decitabine	0.0154089	0.639953	0.0108462	2.30602	0.00179683	PathwayUp_DrugUp
REACTOME_CDK_MEDIATED_PHOSPHORYLATION_AND_REMOVAL_OF_CDC6	decitabine	0.0196713	0.639953	0.0108462	2.33857	0.00141508	PathwayUp_DrugUp
REACTOME_REGULATION_OF_ORNITHINE_DECARBOXYLASE_ODC	decitabine	0.0138636	0.971485	0.000382789	2.51997	0.000548477	PathwayUp_DrugUp
REACTOME_REGULATION_OF_APOPTOSIS	decitabine	0.0264656	0.542433	0.0176504	2.13462	0.00182484	PathwayUp_DrugUp
REACTOME_GLUCONEOGENESIS	decitabine	4.70793e-05	0.809932	0.00924996	2.32711	0.00245694	PathwayUp_DrugUp
REACTOME_P53_DEPENDENT_G1_DNA_DAMAGE_RESPONSE	decitabine	0.0117785	0.477304	0.0377588	2.12847	0.00251563	PathwayUp_DrugUp
REACTOME_CYCLIN_A_B1_ASSOCIATED_EVENTS_DURING_G2_M_TRANSITION	decitabine	0.0196196	1.00764	0.0156932	2.17889	0.0174723	PathwayUp_DrugUp
REACTOME_CDT1_ASSOCIATION_WITH_THE_CDC6_ORC_ORIGIN_COMPLEX	decitabine	0.015335	0.653227	0.00517956	2.03165	0.00514413	PathwayUp_DrugUp
REACTOME_AUTODEGRADATION_OF_THE_E3_UBIQUITIN_LIGASE_COP1	decitabine	0.0142726	0.639953	0.0108462	2.23318	0.00216139	PathwayUp_DrugUp
REACTOME_ASSEMBLY_OF_THE_PRE_REPLICATIVE_COMPLEX	decitabine	0.0177	0.556429	0.0109982	2.11781	0.00420408	PathwayUp_DrugUp
REACTOME_DESTABILIZATION_OF_MRNA_BY_AUF1_HNRNP_D0	decitabine	0.0191238	0.482779	0.0474034	2.117	0.00359131	PathwayUp_DrugUp
REACTOME_APC_C_CDH1_MEDIATED_DEGRADATION_OF_CDC20_AND_OTHER_APC_C_CDH1_TARGETED_PROTEINS_IN_LATE_MITOSIS_EARLY_G1	decitabine	0.0118514	0.807252	0.000540154	2.25346	0.00166577	PathwayUp_DrugUp
REACTOME_APC_C_CDC20_MEDIATED_DEGRADATION_OF_MITOTIC_PROTEINS	decitabine	0.0118116	0.509827	0.0203028	2.16702	0.00241631	PathwayUp_DrugUp
REACTOME_AUTODEGRADATION_OF_CDH1_BY_CDH1_APC_C	decitabine	0.011852	0.684982	0.00476963	2.18649	0.00221103	PathwayUp_DrugUp
REACTOME_SCF_BETA_TRCP_MEDIATED_DEGRADATION_OF_EMI1	decitabine	0.0151414	0.702815	0.00309123	2.15557	0.00305561	PathwayUp_DrugUp
REACTOME_SCFSKP2_MEDIATED_DEGRADATION_OF_P27_P21	decitabine	0.0170527	0.573018	0.0072051	2.0929	0.00378269	PathwayUp_DrugUp
REACTOME_VIF_MEDIATED_DEGRADATION_OF_APOBEC3G	decitabine	0.0115132	0.666468	0.00323997	2.26114	0.0017187	PathwayUp_DrugUp
REACTOME_ANDROGEN_BIOSYNTHESIS	vorinostat	0.00610223	1.69351	0.00084765	3.44326	0.000424552	PathwayUp_DrugUp
REACTOME_KERATAN_SULFATE_DEGRADATION	vorinostat	9.14576e-17	1.16324	0.00563188	4.19282	7.41203e-06	PathwayUp_DrugUp
REACTOME_TRYPTOPHAN_CATABOLISM	vorinostat	1.00159e-37	1.16421	0.000764622	3.7461	5.54e-05	PathwayUp_DrugUp
PID_AURORA_B_PATHWAY	nicotinamide	0.0180504	0.947889	0.00991582	2.19976	0.00539866	PathwayUp_DrugUp
REACTOME_CROSS_PRESENTATION_OF_SOLUBLE_EXOGENOUS_ANTIGENS_ENDOSOMES	nicotinamide	0.0478329	1.0717	0.000107542	2.56871	0.000623465	PathwayUp_DrugUp
REACTOME_P53_DEPENDENT_G1_DNA_DAMAGE_RESPONSE	nicotinamide	0.0470393	0.477304	0.0377588	2.12847	0.00251563	PathwayUp_DrugUp
REACTOME_ASSEMBLY_OF_THE_PRE_REPLICATIVE_COMPLEX	nicotinamide	0.0351109	0.556429	0.0109982	2.11781	0.00420408	PathwayUp_DrugUp
REACTOME_DESTABILIZATION_OF_MRNA_BY_AUF1_HNRNP_D0	nicotinamide	0.0350921	0.482779	0.0474034	2.117	0.00359131	PathwayUp_DrugUp
REACTOME_APC_C_CDH1_MEDIATED_DEGRADATION_OF_CDC20_AND_OTHER_APC_C_CDH1_TARGETED_PROTEINS_IN_LATE_MITOSIS_EARLY_G1	nicotinamide	0.030981	0.807252	0.000540154	2.25346	0.00166577	PathwayUp_DrugUp
REACTOME_APC_C_CDC20_MEDIATED_DEGRADATION_OF_MITOTIC_PROTEINS	nicotinamide	0.0372338	0.509827	0.0203028	2.16702	0.00241631	PathwayUp_DrugUp
REACTOME_AUTODEGRADATION_OF_CDH1_BY_CDH1_APC_C	nicotinamide	0.0496596	0.684982	0.00476963	2.18649	0.00221103	PathwayUp_DrugUp
REACTOME_SCF_BETA_TRCP_MEDIATED_DEGRADATION_OF_EMI1	nicotinamide	0.0344021	0.702815	0.00309123	2.15557	0.00305561	PathwayUp_DrugUp
REACTOME_SCFSKP2_MEDIATED_DEGRADATION_OF_P27_P21	nicotinamide	0.0488149	0.573018	0.0072051	2.0929	0.00378269	PathwayUp_DrugUp
REACTOME_VIF_MEDIATED_DEGRADATION_OF_APOBEC3G	nicotinamide	0.0495815	0.666468	0.00323997	2.26114	0.0017187	PathwayUp_DrugUp
REACTOME_TRYPTOPHAN_CATABOLISM	belinostat	0.002159	1.16421	0.000764622	3.7461	5.54e-05	PathwayUp_DrugUp
REACTOME_ANDROGEN_BIOSYNTHESIS	panobinostat	1.12792e-06	1.69351	0.00084765	3.44326	0.000424552	PathwayUp_DrugUp
REACTOME_KERATAN_SULFATE_DEGRADATION	panobinostat	0.00357062	1.16324	0.00563188	4.19282	7.41203e-06	PathwayUp_DrugUp
REACTOME_BILE_SALT_AND_ORGANIC_ANION_SLC_TRANSPORTERS	panobinostat	0.00301034	1.76019	0.00190141	2.21659	0.00362418	PathwayUp_DrugUp
REACTOME_TRYPTOPHAN_CATABOLISM	panobinostat	9.29048e-05	1.16421	0.000764622	3.7461	5.54e-05	PathwayUp_DrugUp
REACTOME_TRYPTOPHAN_CATABOLISM	rimcazole	0.0153344	1.16421	0.000764622	3.7461	5.54e-05	PathwayUp_DrugUp
REACTOME_TRYPTOPHAN_CATABOLISM	dacinostat	0.00277168	1.16421	0.000764622	3.7461	5.54e-05	PathwayUp_DrugUp
KEGG_DRUG_METABOLISM_OTHER_ENZYMES	tacedinaline	0.0391115	1.49477	0.000663789	2.07846	0.00204491	PathwayUp_DrugUp
REACTOME_ANDROGEN_BIOSYNTHESIS	tacedinaline	0.00714278	1.69351	0.00084765	3.44326	0.000424552	PathwayUp_DrugUp
REACTOME_ANDROGEN_BIOSYNTHESIS	bortezomib	0.0126755	1.69351	0.00084765	3.44326	0.000424552	PathwayUp_DrugUp
REACTOME_BILE_SALT_AND_ORGANIC_ANION_SLC_TRANSPORTERS	bortezomib	0.0235773	1.76019	0.00190141	2.21659	0.00362418	PathwayUp_DrugUp
REACTOME_CROSS_PRESENTATION_OF_SOLUBLE_EXOGENOUS_ANTIGENS_ENDOSOMES	nalbuphine	0.049149	1.0717	0.000107542	2.56871	0.000623465	PathwayUp_DrugUp
REACTOME_ORC1_REMOVAL_FROM_CHROMATIN	nalbuphine	0.0378865	0.695606	0.00159682	2.05892	0.00388534	PathwayUp_DrugUp
REACTOME_P53_INDEPENDENT_G1_S_DNA_DAMAGE_CHECKPOINT	nalbuphine	0.04887	0.639953	0.0108462	2.30602	0.00179683	PathwayUp_DrugUp
REACTOME_CDK_MEDIATED_PHOSPHORYLATION_AND_REMOVAL_OF_CDC6	nalbuphine	0.0472406	0.639953	0.0108462	2.33857	0.00141508	PathwayUp_DrugUp
REACTOME_REGULATION_OF_APOPTOSIS	nalbuphine	0.0497517	0.542433	0.0176504	2.13462	0.00182484	PathwayUp_DrugUp
REACTOME_GLUCONEOGENESIS	nalbuphine	0.0354953	0.809932	0.00924996	2.32711	0.00245694	PathwayUp_DrugUp
REACTOME_CDT1_ASSOCIATION_WITH_THE_CDC6_ORC_ORIGIN_COMPLEX	nalbuphine	0.0392736	0.653227	0.00517956	2.03165	0.00514413	PathwayUp_DrugUp
REACTOME_ASSEMBLY_OF_THE_PRE_REPLICATIVE_COMPLEX	nalbuphine	0.0402568	0.556429	0.0109982	2.11781	0.00420408	PathwayUp_DrugUp
REACTOME_DESTABILIZATION_OF_MRNA_BY_AUF1_HNRNP_D0	nalbuphine	0.0456268	0.482779	0.0474034	2.117	0.00359131	PathwayUp_DrugUp
REACTOME_AUTODEGRADATION_OF_CDH1_BY_CDH1_APC_C	nalbuphine	0.0449997	0.684982	0.00476963	2.18649	0.00221103	PathwayUp_DrugUp
REACTOME_SCFSKP2_MEDIATED_DEGRADATION_OF_P27_P21	nalbuphine	0.0374934	0.573018	0.0072051	2.0929	0.00378269	PathwayUp_DrugUp
REACTOME_VIF_MEDIATED_DEGRADATION_OF_APOBEC3G	nalbuphine	0.041598	0.666468	0.00323997	2.26114	0.0017187	PathwayUp_DrugUp
REACTOME_ANDROGEN_BIOSYNTHESIS	digoxin	0.00648052	1.69351	0.00084765	3.44326	0.000424552	PathwayUp_DrugUp
REACTOME_TRYPTOPHAN_CATABOLISM	digoxin	0.0465238	1.16421	0.000764622	3.7461	5.54e-05	PathwayUp_DrugUp
REACTOME_P53_INDEPENDENT_G1_S_DNA_DAMAGE_CHECKPOINT	amlexanox	0.0420824	0.639953	0.0108462	2.30602	0.00179683	PathwayUp_DrugUp
REACTOME_REGULATION_OF_APOPTOSIS	amlexanox	0.0384326	0.542433	0.0176504	2.13462	0.00182484	PathwayUp_DrugUp
REACTOME_CYCLIN_A_B1_ASSOCIATED_EVENTS_DURING_G2_M_TRANSITION	amlexanox	0.0185716	1.00764	0.0156932	2.17889	0.0174723	PathwayUp_DrugUp
REACTOME_AUTODEGRADATION_OF_THE_E3_UBIQUITIN_LIGASE_COP1	amlexanox	0.0471853	0.639953	0.0108462	2.23318	0.00216139	PathwayUp_DrugUp
REACTOME_BILE_SALT_AND_ORGANIC_ANION_SLC_TRANSPORTERS	amlexanox	0.00515895	1.76019	0.00190141	2.21659	0.00362418	PathwayUp_DrugUp
REACTOME_DESTABILIZATION_OF_MRNA_BY_AUF1_HNRNP_D0	amlexanox	0.0400061	0.482779	0.0474034	2.117	0.00359131	PathwayUp_DrugUp
REACTOME_APC_C_CDC20_MEDIATED_DEGRADATION_OF_MITOTIC_PROTEINS	amlexanox	0.043891	0.509827	0.0203028	2.16702	0.00241631	PathwayUp_DrugUp
REACTOME_AUTODEGRADATION_OF_CDH1_BY_CDH1_APC_C	amlexanox	0.0444279	0.684982	0.00476963	2.18649	0.00221103	PathwayUp_DrugUp
REACTOME_SCF_BETA_TRCP_MEDIATED_DEGRADATION_OF_EMI1	amlexanox	0.0424096	0.702815	0.00309123	2.15557	0.00305561	PathwayUp_DrugUp
REACTOME_SCFSKP2_MEDIATED_DEGRADATION_OF_P27_P21	amlexanox	0.0327379	0.573018	0.0072051	2.0929	0.00378269	PathwayUp_DrugUp
KEGG_STEROID_BIOSYNTHESIS	entinostat	0.00177448	1.48756	0.00132517	2.26202	0.00132719	PathwayUp_DrugUp
REACTOME_ANDROGEN_BIOSYNTHESIS	procaine	0.0238855	1.69351	0.00084765	3.44326	0.000424552	PathwayUp_DrugUp
REACTOME_KERATAN_SULFATE_DEGRADATION	cytarabine	0.0248584	1.16324	0.00563188	4.19282	7.41203e-06	PathwayUp_DrugUp
REACTOME_BILE_SALT_AND_ORGANIC_ANION_SLC_TRANSPORTERS	cytarabine	0.0311515	1.76019	0.00190141	2.21659	0.00362418	PathwayUp_DrugUp
REACTOME_TRYPTOPHAN_CATABOLISM	cytarabine	0.0253911	1.16421	0.000764622	3.7461	5.54e-05	PathwayUp_DrugUp
REACTOME_TRYPTOPHAN_CATABOLISM	apicidin	0.00450545	1.16421	0.000764622	3.7461	5.54e-05	PathwayUp_DrugUp
REACTOME_P53_INDEPENDENT_G1_S_DNA_DAMAGE_CHECKPOINT	lenalidomide	0.0401823	0.639953	0.0108462	2.30602	0.00179683	PathwayUp_DrugUp
REACTOME_GLUCONEOGENESIS	lenalidomide	0.00238685	0.809932	0.00924996	2.32711	0.00245694	PathwayUp_DrugUp
KEGG_ASCORBATE_AND_ALDARATE_METABOLISM	benzbromarone	0.0038066	1.43383	0.0113564	3.24723	0.000250378	PathwayUp_DrugUp
KEGG_DRUG_METABOLISM_OTHER_ENZYMES	benzbromarone	0.0274611	1.49477	0.000663789	2.07846	0.00204491	PathwayUp_DrugUp
REACTOME_ANDROGEN_BIOSYNTHESIS	benzbromarone	0.049265	1.69351	0.00084765	3.44326	0.000424552	PathwayUp_DrugUp
REACTOME_GLUCONEOGENESIS	benzbromarone	0.00602629	0.809932	0.00924996	2.32711	0.00245694	PathwayUp_DrugUp
KEGG_DRUG_METABOLISM_OTHER_ENZYMES	stavudine	0.00596697	1.49477	0.000663789	2.07846	0.00204491	PathwayUp_DrugUp
KEGG_PROTEASOME	haloperidol	0.039534	0.915364	0.00702301	2.50947	0.00064787	PathwayUp_DrugUp
REACTOME_CROSS_PRESENTATION_OF_SOLUBLE_EXOGENOUS_ANTIGENS_ENDOSOMES	haloperidol	0.0266784	1.0717	0.000107542	2.56871	0.000623465	PathwayUp_DrugUp
REACTOME_ORC1_REMOVAL_FROM_CHROMATIN	haloperidol	0.0269511	0.695606	0.00159682	2.05892	0.00388534	PathwayUp_DrugUp
REACTOME_P53_INDEPENDENT_G1_S_DNA_DAMAGE_CHECKPOINT	haloperidol	0.0317952	0.639953	0.0108462	2.30602	0.00179683	PathwayUp_DrugUp
REACTOME_CDK_MEDIATED_PHOSPHORYLATION_AND_REMOVAL_OF_CDC6	haloperidol	0.0252151	0.639953	0.0108462	2.33857	0.00141508	PathwayUp_DrugUp
REACTOME_REGULATION_OF_ORNITHINE_DECARBOXYLASE_ODC	haloperidol	0.0202345	0.971485	0.000382789	2.51997	0.000548477	PathwayUp_DrugUp
REACTOME_REGULATION_OF_APOPTOSIS	haloperidol	0.0262447	0.542433	0.0176504	2.13462	0.00182484	PathwayUp_DrugUp
REACTOME_GLUCONEOGENESIS	haloperidol	0.039165	0.809932	0.00924996	2.32711	0.00245694	PathwayUp_DrugUp
REACTOME_P53_DEPENDENT_G1_DNA_DAMAGE_RESPONSE	haloperidol	0.0339783	0.477304	0.0377588	2.12847	0.00251563	PathwayUp_DrugUp
REACTOME_CDT1_ASSOCIATION_WITH_THE_CDC6_ORC_ORIGIN_COMPLEX	haloperidol	0.016221	0.653227	0.00517956	2.03165	0.00514413	PathwayUp_DrugUp
REACTOME_AUTODEGRADATION_OF_THE_E3_UBIQUITIN_LIGASE_COP1	haloperidol	0.0234725	0.639953	0.0108462	2.23318	0.00216139	PathwayUp_DrugUp
REACTOME_ASSEMBLY_OF_THE_PRE_REPLICATIVE_COMPLEX	haloperidol	0.0293737	0.556429	0.0109982	2.11781	0.00420408	PathwayUp_DrugUp
REACTOME_DESTABILIZATION_OF_MRNA_BY_AUF1_HNRNP_D0	haloperidol	0.034161	0.482779	0.0474034	2.117	0.00359131	PathwayUp_DrugUp
REACTOME_APC_C_CDH1_MEDIATED_DEGRADATION_OF_CDC20_AND_OTHER_APC_C_CDH1_TARGETED_PROTEINS_IN_LATE_MITOSIS_EARLY_G1	haloperidol	0.0385658	0.807252	0.000540154	2.25346	0.00166577	PathwayUp_DrugUp
REACTOME_APC_C_CDC20_MEDIATED_DEGRADATION_OF_MITOTIC_PROTEINS	haloperidol	0.047239	0.509827	0.0203028	2.16702	0.00241631	PathwayUp_DrugUp
REACTOME_AUTODEGRADATION_OF_CDH1_BY_CDH1_APC_C	haloperidol	0.0324914	0.684982	0.00476963	2.18649	0.00221103	PathwayUp_DrugUp
REACTOME_SCF_BETA_TRCP_MEDIATED_DEGRADATION_OF_EMI1	haloperidol	0.0343121	0.702815	0.00309123	2.15557	0.00305561	PathwayUp_DrugUp
REACTOME_SCFSKP2_MEDIATED_DEGRADATION_OF_P27_P21	haloperidol	0.0437436	0.573018	0.0072051	2.0929	0.00378269	PathwayUp_DrugUp
REACTOME_VIF_MEDIATED_DEGRADATION_OF_APOBEC3G	haloperidol	0.0295251	0.666468	0.00323997	2.26114	0.0017187	PathwayUp_DrugUp
KEGG_TRYPTOPHAN_METABOLISM	ruxolitinib	0.0137236	0.779514	0.00332208	2.86691	0.000493861	PathwayUp_DrugUp
REACTOME_GLUCONEOGENESIS	ruxolitinib	0.025542	0.809932	0.00924996	2.32711	0.00245694	PathwayUp_DrugUp
KEGG_PROTEASOME	ribavirin	0.0128869	0.915364	0.00702301	2.50947	0.00064787	PathwayUp_DrugUp
REACTOME_CROSS_PRESENTATION_OF_SOLUBLE_EXOGENOUS_ANTIGENS_ENDOSOMES	ribavirin	0.0275833	1.0717	0.000107542	2.56871	0.000623465	PathwayUp_DrugUp
REACTOME_P53_INDEPENDENT_G1_S_DNA_DAMAGE_CHECKPOINT	ribavirin	0.0166515	0.639953	0.0108462	2.30602	0.00179683	PathwayUp_DrugUp
REACTOME_CDK_MEDIATED_PHOSPHORYLATION_AND_REMOVAL_OF_CDC6	ribavirin	0.0222447	0.639953	0.0108462	2.33857	0.00141508	PathwayUp_DrugUp
REACTOME_REGULATION_OF_ORNITHINE_DECARBOXYLASE_ODC	ribavirin	0.0287158	0.971485	0.000382789	2.51997	0.000548477	PathwayUp_DrugUp
REACTOME_REGULATION_OF_APOPTOSIS	ribavirin	0.0294119	0.542433	0.0176504	2.13462	0.00182484	PathwayUp_DrugUp
REACTOME_GLUCONEOGENESIS	ribavirin	0.0156151	0.809932	0.00924996	2.32711	0.00245694	PathwayUp_DrugUp
REACTOME_P53_DEPENDENT_G1_DNA_DAMAGE_RESPONSE	ribavirin	0.0134346	0.477304	0.0377588	2.12847	0.00251563	PathwayUp_DrugUp
REACTOME_CDT1_ASSOCIATION_WITH_THE_CDC6_ORC_ORIGIN_COMPLEX	ribavirin	0.0319563	0.653227	0.00517956	2.03165	0.00514413	PathwayUp_DrugUp
REACTOME_AUTODEGRADATION_OF_THE_E3_UBIQUITIN_LIGASE_COP1	ribavirin	0.0169678	0.639953	0.0108462	2.23318	0.00216139	PathwayUp_DrugUp
REACTOME_DESTABILIZATION_OF_MRNA_BY_AUF1_HNRNP_D0	ribavirin	0.03026	0.482779	0.0474034	2.117	0.00359131	PathwayUp_DrugUp
REACTOME_APC_C_CDH1_MEDIATED_DEGRADATION_OF_CDC20_AND_OTHER_APC_C_CDH1_TARGETED_PROTEINS_IN_LATE_MITOSIS_EARLY_G1	ribavirin	0.0426261	0.807252	0.000540154	2.25346	0.00166577	PathwayUp_DrugUp
REACTOME_APC_C_CDC20_MEDIATED_DEGRADATION_OF_MITOTIC_PROTEINS	ribavirin	0.0324751	0.509827	0.0203028	2.16702	0.00241631	PathwayUp_DrugUp
REACTOME_AUTODEGRADATION_OF_CDH1_BY_CDH1_APC_C	ribavirin	0.0416055	0.684982	0.00476963	2.18649	0.00221103	PathwayUp_DrugUp
REACTOME_SCF_BETA_TRCP_MEDIATED_DEGRADATION_OF_EMI1	ribavirin	0.0302019	0.702815	0.00309123	2.15557	0.00305561	PathwayUp_DrugUp
REACTOME_SCFSKP2_MEDIATED_DEGRADATION_OF_P27_P21	ribavirin	0.0276175	0.573018	0.0072051	2.0929	0.00378269	PathwayUp_DrugUp
REACTOME_VIF_MEDIATED_DEGRADATION_OF_APOBEC3G	ribavirin	0.0216144	0.666468	0.00323997	2.26114	0.0017187	PathwayUp_DrugUp
REACTOME_TRYPTOPHAN_CATABOLISM	apicidin	0.0105514	1.16421	0.000764622	3.7461	5.54e-05	PathwayUp_DrugUp
KEGG_STEROID_BIOSYNTHESIS	chloroquine	0.000725901	1.48756	0.00132517	2.26202	0.00132719	PathwayUp_DrugUp
KEGG_PROTEASOME	chloroquine	0.0223093	0.915364	0.00702301	2.50947	0.00064787	PathwayUp_DrugUp
PID_AURORA_B_PATHWAY	chloroquine	0.013285	0.947889	0.00991582	2.19976	0.00539866	PathwayUp_DrugUp
REACTOME_CROSS_PRESENTATION_OF_SOLUBLE_EXOGENOUS_ANTIGENS_ENDOSOMES	chloroquine	0.0391715	1.0717	0.000107542	2.56871	0.000623465	PathwayUp_DrugUp
REACTOME_ORC1_REMOVAL_FROM_CHROMATIN	chloroquine	0.0260144	0.695606	0.00159682	2.05892	0.00388534	PathwayUp_DrugUp
REACTOME_P53_INDEPENDENT_G1_S_DNA_DAMAGE_CHECKPOINT	chloroquine	0.0194795	0.639953	0.0108462	2.30602	0.00179683	PathwayUp_DrugUp
REACTOME_CDK_MEDIATED_PHOSPHORYLATION_AND_REMOVAL_OF_CDC6	chloroquine	0.024635	0.639953	0.0108462	2.33857	0.00141508	PathwayUp_DrugUp
REACTOME_REGULATION_OF_ORNITHINE_DECARBOXYLASE_ODC	chloroquine	0.0291814	0.971485	0.000382789	2.51997	0.000548477	PathwayUp_DrugUp
REACTOME_REGULATION_OF_APOPTOSIS	chloroquine	0.0248066	0.542433	0.0176504	2.13462	0.00182484	PathwayUp_DrugUp
REACTOME_GLUCONEOGENESIS	chloroquine	0.0042994	0.809932	0.00924996	2.32711	0.00245694	PathwayUp_DrugUp
REACTOME_P53_DEPENDENT_G1_DNA_DAMAGE_RESPONSE	chloroquine	0.02832	0.477304	0.0377588	2.12847	0.00251563	PathwayUp_DrugUp
REACTOME_CYCLIN_A_B1_ASSOCIATED_EVENTS_DURING_G2_M_TRANSITION	chloroquine	0.000243245	1.00764	0.0156932	2.17889	0.0174723	PathwayUp_DrugUp
REACTOME_CDT1_ASSOCIATION_WITH_THE_CDC6_ORC_ORIGIN_COMPLEX	chloroquine	0.0186136	0.653227	0.00517956	2.03165	0.00514413	PathwayUp_DrugUp
REACTOME_AUTODEGRADATION_OF_THE_E3_UBIQUITIN_LIGASE_COP1	chloroquine	0.0265006	0.639953	0.0108462	2.23318	0.00216139	PathwayUp_DrugUp
REACTOME_ASSEMBLY_OF_THE_PRE_REPLICATIVE_COMPLEX	chloroquine	0.0134136	0.556429	0.0109982	2.11781	0.00420408	PathwayUp_DrugUp
REACTOME_DESTABILIZATION_OF_MRNA_BY_AUF1_HNRNP_D0	chloroquine	0.0307879	0.482779	0.0474034	2.117	0.00359131	PathwayUp_DrugUp
REACTOME_APC_C_CDH1_MEDIATED_DEGRADATION_OF_CDC20_AND_OTHER_APC_C_CDH1_TARGETED_PROTEINS_IN_LATE_MITOSIS_EARLY_G1	chloroquine	0.0140888	0.807252	0.000540154	2.25346	0.00166577	PathwayUp_DrugUp
REACTOME_APC_C_CDC20_MEDIATED_DEGRADATION_OF_MITOTIC_PROTEINS	chloroquine	0.0154682	0.509827	0.0203028	2.16702	0.00241631	PathwayUp_DrugUp
REACTOME_AUTODEGRADATION_OF_CDH1_BY_CDH1_APC_C	chloroquine	0.0151303	0.684982	0.00476963	2.18649	0.00221103	PathwayUp_DrugUp
REACTOME_SCF_BETA_TRCP_MEDIATED_DEGRADATION_OF_EMI1	chloroquine	0.0248696	0.702815	0.00309123	2.15557	0.00305561	PathwayUp_DrugUp
REACTOME_SCFSKP2_MEDIATED_DEGRADATION_OF_P27_P21	chloroquine	0.0142992	0.573018	0.0072051	2.0929	0.00378269	PathwayUp_DrugUp
REACTOME_VIF_MEDIATED_DEGRADATION_OF_APOBEC3G	chloroquine	0.0258789	0.666468	0.00323997	2.26114	0.0017187	PathwayUp_DrugUp
REACTOME_ANDROGEN_BIOSYNTHESIS	dabrafenib	0.010324	1.69351	0.00084765	3.44326	0.000424552	PathwayUp_DrugUp
REACTOME_BILE_SALT_AND_ORGANIC_ANION_SLC_TRANSPORTERS	minoxidil	0.00936307	1.76019	0.00190141	2.21659	0.00362418	PathwayUp_DrugUp
KEGG_PROTEASOME	pevonedistat	0.00333136	0.915364	0.00702301	2.50947	0.00064787	PathwayUp_DrugUp
REACTOME_CROSS_PRESENTATION_OF_SOLUBLE_EXOGENOUS_ANTIGENS_ENDOSOMES	pevonedistat	0.00164181	1.0717	0.000107542	2.56871	0.000623465	PathwayUp_DrugUp
REACTOME_ORC1_REMOVAL_FROM_CHROMATIN	pevonedistat	0.039334	0.695606	0.00159682	2.05892	0.00388534	PathwayUp_DrugUp
REACTOME_P53_INDEPENDENT_G1_S_DNA_DAMAGE_CHECKPOINT	pevonedistat	0.00321035	0.639953	0.0108462	2.30602	0.00179683	PathwayUp_DrugUp
REACTOME_CDK_MEDIATED_PHOSPHORYLATION_AND_REMOVAL_OF_CDC6	pevonedistat	0.00152364	0.639953	0.0108462	2.33857	0.00141508	PathwayUp_DrugUp
REACTOME_REGULATION_OF_ORNITHINE_DECARBOXYLASE_ODC	pevonedistat	0.00229416	0.971485	0.000382789	2.51997	0.000548477	PathwayUp_DrugUp
REACTOME_REGULATION_OF_APOPTOSIS	pevonedistat	0.00293495	0.542433	0.0176504	2.13462	0.00182484	PathwayUp_DrugUp
REACTOME_P53_DEPENDENT_G1_DNA_DAMAGE_RESPONSE	pevonedistat	0.000483045	0.477304	0.0377588	2.12847	0.00251563	PathwayUp_DrugUp
REACTOME_CDT1_ASSOCIATION_WITH_THE_CDC6_ORC_ORIGIN_COMPLEX	pevonedistat	0.00547491	0.653227	0.00517956	2.03165	0.00514413	PathwayUp_DrugUp
REACTOME_AUTODEGRADATION_OF_THE_E3_UBIQUITIN_LIGASE_COP1	pevonedistat	0.00200511	0.639953	0.0108462	2.23318	0.00216139	PathwayUp_DrugUp
REACTOME_DESTABILIZATION_OF_MRNA_BY_AUF1_HNRNP_D0	pevonedistat	0.00958015	0.482779	0.0474034	2.117	0.00359131	PathwayUp_DrugUp
REACTOME_AUTODEGRADATION_OF_CDH1_BY_CDH1_APC_C	pevonedistat	0.0157996	0.684982	0.00476963	2.18649	0.00221103	PathwayUp_DrugUp
REACTOME_SCF_BETA_TRCP_MEDIATED_DEGRADATION_OF_EMI1	pevonedistat	0.00623815	0.702815	0.00309123	2.15557	0.00305561	PathwayUp_DrugUp
REACTOME_SCFSKP2_MEDIATED_DEGRADATION_OF_P27_P21	pevonedistat	0.00513089	0.573018	0.0072051	2.0929	0.00378269	PathwayUp_DrugUp
REACTOME_VIF_MEDIATED_DEGRADATION_OF_APOBEC3G	pevonedistat	0.000898601	0.666468	0.00323997	2.26114	0.0017187	PathwayUp_DrugUp
KEGG_DRUG_METABOLISM_OTHER_ENZYMES	tacrolimus	0.0160463	1.49477	0.000663789	2.07846	0.00204491	PathwayUp_DrugUp
REACTOME_BILE_SALT_AND_ORGANIC_ANION_SLC_TRANSPORTERS	tacrolimus	0.00755548	1.76019	0.00190141	2.21659	0.00362418	PathwayUp_DrugUp
NK.cells.resting	tolcapone	0.0255721	-1.30603	0.00255679	-2.61956	0.000219206	PathwayDown_DrugDown
NK.cells.activated	moexipril	0.0399615	-1.2454	0.000247121	-2.4104	0.000252218	PathwayDown_DrugDown
T.cells.gamma.delta	decitabine	0.0196882	-1.35854	0.00142726	-2.01812	0.00219783	PathwayDown_DrugDown
NK.cells.activated	decitabine	0.0407741	-1.2454	0.000247121	-2.4104	0.000252218	PathwayDown_DrugDown
T.cells.gamma.delta	suramin	0.0054631	-1.35854	0.00142726	-2.01812	0.00219783	PathwayDown_DrugDown
NK.cells.resting	suramin	0.0116381	-1.30603	0.00255679	-2.61956	0.000219206	PathwayDown_DrugDown
NK.cells.activated	suramin	0.00311307	-1.2454	0.000247121	-2.4104	0.000252218	PathwayDown_DrugDown
T.cells.gamma.delta	lenalidomide	0.0144336	-1.35854	0.00142726	-2.01812	0.00219783	PathwayDown_DrugDown
NK.cells.resting	lenalidomide	0.00815688	-1.30603	0.00255679	-2.61956	0.000219206	PathwayDown_DrugDown
NK.cells.activated	lenalidomide	0.0135977	-1.2454	0.000247121	-2.4104	0.000252218	PathwayDown_DrugDown
NK.cells.activated	stavudine	0.0335223	-1.2454	0.000247121	-2.4104	0.000252218	PathwayDown_DrugDown
T.cells.gamma.delta	haloperidol	0.0233383	-1.35854	0.00142726	-2.01812	0.00219783	PathwayDown_DrugDown
T.cells.gamma.delta	ruxolitinib	0.0369402	-1.35854	0.00142726	-2.01812	0.00219783	PathwayDown_DrugDown
NK.cells.resting	ruxolitinib	0.0146963	-1.30603	0.00255679	-2.61956	0.000219206	PathwayDown_DrugDown
NK.cells.activated	ruxolitinib	0.0439825	-1.2454	0.000247121	-2.4104	0.000252218	PathwayDown_DrugDown
KEGG_CIRCADIAN_RHYTHM_MAMMAL	menadione	0.0130654	-1.01618	0.0456886	-2.1039	0.00487913	PathwayDown_DrugDown
BIOCARTA_TOB1_PATHWAY	menadione	0.0348551	-1.17963	0.0061663	-4.21661	3.75948e-05	PathwayDown_DrugDown
BIOCARTA_THELPER_PATHWAY	menadione	0.0350018	-1.95201	6.87509e-05	-2.55156	0.00905052	PathwayDown_DrugDown
PID_IL12_STAT4_PATHWAY	menadione	0.00480651	-1.15316	0.00273114	-2.51873	0.00250052	PathwayDown_DrugDown
REACTOME_REGULATION_OF_BETA_CELL_DEVELOPMENT	menadione	0.0126668	-0.950711	0.0283799	-3.66026	2.19794e-05	PathwayDown_DrugDown
REACTOME_REGULATION_OF_GENE_EXPRESSION_IN_BETA_CELLS	menadione	0.0224127	-1.05119	0.0353445	-4.62234	4.51363e-06	PathwayDown_DrugDown
REACTOME_CREB_PHOSPHORYLATION_THROUGH_THE_ACTIVATION_OF_RAS	menadione	0.0237608	-0.860662	0.00755093	-2.16482	0.0057063	PathwayDown_DrugDown
REACTOME_POST_NMDA_RECEPTOR_ACTIVATION_EVENTS	menadione	0.0394515	-0.709298	0.0145005	-2.24772	0.00404683	PathwayDown_DrugDown
REACTOME_REGULATION_OF_GENE_EXPRESSION_IN_BETA_CELLS	cladribine	0.0489697	-1.05119	0.0353445	-4.62234	4.51363e-06	PathwayDown_DrugDown
BIOCARTA_CSK_PATHWAY	tolcapone	0.00963359	-1.3211	0.000427482	-2.34484	0.0107685	PathwayDown_DrugDown
BIOCARTA_CSK_PATHWAY	remoxipride	0.0466356	-1.3211	0.000427482	-2.34484	0.0107685	PathwayDown_DrugDown
BIOCARTA_TOB1_PATHWAY	remoxipride	0.0387775	-1.17963	0.0061663	-4.21661	3.75948e-05	PathwayDown_DrugDown
BIOCARTA_CSK_PATHWAY	dextromethorphan	0.00336656	-1.3211	0.000427482	-2.34484	0.0107685	PathwayDown_DrugDown
BIOCARTA_CFTR_PATHWAY	dextromethorphan	0.0365016	-1.10145	0.0124652	-2.07148	0.0275328	PathwayDown_DrugDown
REACTOME_DOWNREGULATION_OF_TGF_BETA_RECEPTOR_SIGNALING	clofarabine	0.000924613	-1.18992	0.00312718	-2.2956	0.00174947	PathwayDown_DrugDown
PID_IL12_STAT4_PATHWAY	moexipril	0.0163044	-1.15316	0.00273114	-2.51873	0.00250052	PathwayDown_DrugDown
REACTOME_RAP1_SIGNALLING	moexipril	0.0083369	-0.51604	0.0417428	-2.47763	0.000581315	PathwayDown_DrugDown
REACTOME_REGULATION_OF_BETA_CELL_DEVELOPMENT	ribavirin	0.00514591	-0.950711	0.0283799	-3.66026	2.19794e-05	PathwayDown_DrugDown
REACTOME_REGULATION_OF_GENE_EXPRESSION_IN_BETA_CELLS	ribavirin	0.0166782	-1.05119	0.0353445	-4.62234	4.51363e-06	PathwayDown_DrugDown
REACTOME_CREB_PHOSPHORYLATION_THROUGH_THE_ACTIVATION_OF_RAS	dacarbazine	0.00445796	-0.860662	0.00755093	-2.16482	0.0057063	PathwayDown_DrugDown
REACTOME_XENOBIOTICS	azacitidine	0.0453651	-1.50123	0.0157868	-3.43953	0.00399984	PathwayDown_DrugDown
BIOCARTA_CFTR_PATHWAY	mercaptopurine	0.0383363	-1.10145	0.0124652	-2.07148	0.0275328	PathwayDown_DrugDown
REACTOME_REGULATION_OF_BETA_CELL_DEVELOPMENT	procainamide	0.0340859	-0.950711	0.0283799	-3.66026	2.19794e-05	PathwayDown_DrugDown
SIG_IL4RECEPTOR_IN_B_LYPHOCYTES	fludarabine	0.0105109	-0.750419	0.00955508	-2.07886	0.00342852	PathwayDown_DrugDown
BIOCARTA_CTL_PATHWAY	iloprost	0.0196043	-1.42561	0.00103708	-2.65458	0.00555624	PathwayDown_DrugDown
BIOCARTA_NO2IL12_PATHWAY	iloprost	0.018383	-2.35268	4.33448e-05	-2.48232	0.0222859	PathwayDown_DrugDown
BIOCARTA_TOB1_PATHWAY	iloprost	0.00963422	-1.17963	0.0061663	-4.21661	3.75948e-05	PathwayDown_DrugDown
BIOCARTA_TCYTOTOXIC_PATHWAY	iloprost	0.0218922	-1.95201	6.87509e-05	-2.29869	0.0256259	PathwayDown_DrugDown
BIOCARTA_THELPER_PATHWAY	iloprost	0.0354416	-1.95201	6.87509e-05	-2.55156	0.00905052	PathwayDown_DrugDown
REACTOME_REGULATION_OF_THE_FANCONI_ANEMIA_PATHWAY	iloprost	0.0464299	-1.17856	0.0174958	-2.18642	0.0453318	PathwayDown_DrugDown
KEGG_CIRCADIAN_RHYTHM_MAMMAL	flucytosine	0.0362753	-1.01618	0.0456886	-2.1039	0.00487913	PathwayDown_DrugDown
BIOCARTA_TCR_PATHWAY	aminophylline	0.0159566	-0.866846	0.00113726	-2.52794	0.000684897	PathwayDown_DrugDown
KEGG_GRAFT_VERSUS_HOST_DISEASE	decitabine	0.0255266	-1.28222	2.75268e-05	-2.20244	0.00697021	PathwayDown_DrugDown
BIOCARTA_NO2IL12_PATHWAY	decitabine	0.0476111	-2.35268	4.33448e-05	-2.48232	0.0222859	PathwayDown_DrugDown
REACTOME_REGULATION_OF_BETA_CELL_DEVELOPMENT	decitabine	0.0174145	-0.950711	0.0283799	-3.66026	2.19794e-05	PathwayDown_DrugDown
REACTOME_REGULATION_OF_GENE_EXPRESSION_IN_BETA_CELLS	decitabine	0.0129639	-1.05119	0.0353445	-4.62234	4.51363e-06	PathwayDown_DrugDown
BIOCARTA_CSK_PATHWAY	vorinostat	1.31652e-16	-1.3211	0.000427482	-2.34484	0.0107685	PathwayDown_DrugDown
BIOCARTA_CTL_PATHWAY	vorinostat	1.35829e-06	-1.42561	0.00103708	-2.65458	0.00555624	PathwayDown_DrugDown
BIOCARTA_CFTR_PATHWAY	vorinostat	6.13532e-59	-1.10145	0.0124652	-2.07148	0.0275328	PathwayDown_DrugDown
BIOCARTA_TCRA_PATHWAY	vorinostat	8.35297e-15	-1.84396	0.000540823	-2.86193	0.0117143	PathwayDown_DrugDown
BIOCARTA_TCR_PATHWAY	vorinostat	1.11507e-10	-0.866846	0.00113726	-2.52794	0.000684897	PathwayDown_DrugDown
BIOCARTA_TCYTOTOXIC_PATHWAY	vorinostat	0.000421475	-1.95201	6.87509e-05	-2.29869	0.0256259	PathwayDown_DrugDown
BIOCARTA_THELPER_PATHWAY	vorinostat	2.45969e-06	-1.95201	6.87509e-05	-2.55156	0.00905052	PathwayDown_DrugDown
SIG_IL4RECEPTOR_IN_B_LYPHOCYTES	vorinostat	0.021313	-0.750419	0.00955508	-2.07886	0.00342852	PathwayDown_DrugDown
REACTOME_DOWNREGULATION_OF_TGF_BETA_RECEPTOR_SIGNALING	vorinostat	9.36042e-11	-1.18992	0.00312718	-2.2956	0.00174947	PathwayDown_DrugDown
REACTOME_CREB_PHOSPHORYLATION_THROUGH_THE_ACTIVATION_OF_RAS	vorinostat	3.72072e-11	-0.860662	0.00755093	-2.16482	0.0057063	PathwayDown_DrugDown
REACTOME_POST_NMDA_RECEPTOR_ACTIVATION_EVENTS	vorinostat	9.3567e-21	-0.709298	0.0145005	-2.24772	0.00404683	PathwayDown_DrugDown
REACTOME_RAP1_SIGNALLING	vorinostat	6.19608e-49	-0.51604	0.0417428	-2.47763	0.000581315	PathwayDown_DrugDown
BIOCARTA_TCAPOPTOSIS_PATHWAY	nicotinamide	0.0492003	-2.35268	4.33448e-05	-2.81542	0.0162912	PathwayDown_DrugDown
BIOCARTA_TCRA_PATHWAY	nicotinamide	0.0120783	-1.84396	0.000540823	-2.86193	0.0117143	PathwayDown_DrugDown
KEGG_GRAFT_VERSUS_HOST_DISEASE	suramin	0.0119055	-1.28222	2.75268e-05	-2.20244	0.00697021	PathwayDown_DrugDown
BIOCARTA_CSK_PATHWAY	suramin	0.0160379	-1.3211	0.000427482	-2.34484	0.0107685	PathwayDown_DrugDown
BIOCARTA_TCAPOPTOSIS_PATHWAY	suramin	0.00113818	-2.35268	4.33448e-05	-2.81542	0.0162912	PathwayDown_DrugDown
BIOCARTA_TCRA_PATHWAY	suramin	0.0105322	-1.84396	0.000540823	-2.86193	0.0117143	PathwayDown_DrugDown
BIOCARTA_NO2IL12_PATHWAY	suramin	0.000570845	-2.35268	4.33448e-05	-2.48232	0.0222859	PathwayDown_DrugDown
BIOCARTA_TCYTOTOXIC_PATHWAY	suramin	0.000998432	-1.95201	6.87509e-05	-2.29869	0.0256259	PathwayDown_DrugDown
BIOCARTA_THELPER_PATHWAY	suramin	0.000243903	-1.95201	6.87509e-05	-2.55156	0.00905052	PathwayDown_DrugDown
PID_IL12_STAT4_PATHWAY	suramin	0.000666985	-1.15316	0.00273114	-2.51873	0.00250052	PathwayDown_DrugDown
REACTOME_XENOBIOTICS	suramin	0.0257959	-1.50123	0.0157868	-3.43953	0.00399984	PathwayDown_DrugDown
BIOCARTA_CSK_PATHWAY	belinostat	0.00512143	-1.3211	0.000427482	-2.34484	0.0107685	PathwayDown_DrugDown
BIOCARTA_CFTR_PATHWAY	belinostat	0.00857954	-1.10145	0.0124652	-2.07148	0.0275328	PathwayDown_DrugDown
BIOCARTA_TCR_PATHWAY	belinostat	0.0418077	-0.866846	0.00113726	-2.52794	0.000684897	PathwayDown_DrugDown
REACTOME_CREB_PHOSPHORYLATION_THROUGH_THE_ACTIVATION_OF_RAS	belinostat	0.0494488	-0.860662	0.00755093	-2.16482	0.0057063	PathwayDown_DrugDown
REACTOME_POST_NMDA_RECEPTOR_ACTIVATION_EVENTS	belinostat	0.0248607	-0.709298	0.0145005	-2.24772	0.00404683	PathwayDown_DrugDown
REACTOME_RAP1_SIGNALLING	belinostat	0.00245708	-0.51604	0.0417428	-2.47763	0.000581315	PathwayDown_DrugDown
BIOCARTA_CTL_PATHWAY	panobinostat	0.00873406	-1.42561	0.00103708	-2.65458	0.00555624	PathwayDown_DrugDown
BIOCARTA_CFTR_PATHWAY	panobinostat	0.00983445	-1.10145	0.0124652	-2.07148	0.0275328	PathwayDown_DrugDown
BIOCARTA_TCR_PATHWAY	panobinostat	0.000503199	-0.866846	0.00113726	-2.52794	0.000684897	PathwayDown_DrugDown
REACTOME_DOWNREGULATION_OF_TGF_BETA_RECEPTOR_SIGNALING	panobinostat	0.00376358	-1.18992	0.00312718	-2.2956	0.00174947	PathwayDown_DrugDown
REACTOME_CREB_PHOSPHORYLATION_THROUGH_THE_ACTIVATION_OF_RAS	thalidomide	0.00590232	-0.860662	0.00755093	-2.16482	0.0057063	PathwayDown_DrugDown
REACTOME_POST_NMDA_RECEPTOR_ACTIVATION_EVENTS	thalidomide	0.00369517	-0.709298	0.0145005	-2.24772	0.00404683	PathwayDown_DrugDown
REACTOME_RAP1_SIGNALLING	thalidomide	0.0413977	-0.51604	0.0417428	-2.47763	0.000581315	PathwayDown_DrugDown
BIOCARTA_CTL_PATHWAY	dacinostat	0.0463243	-1.42561	0.00103708	-2.65458	0.00555624	PathwayDown_DrugDown
BIOCARTA_CFTR_PATHWAY	dacinostat	0.0145932	-1.10145	0.0124652	-2.07148	0.0275328	PathwayDown_DrugDown
BIOCARTA_TCRA_PATHWAY	dacinostat	0.0411433	-1.84396	0.000540823	-2.86193	0.0117143	PathwayDown_DrugDown
BIOCARTA_TCR_PATHWAY	dacinostat	0.0256834	-0.866846	0.00113726	-2.52794	0.000684897	PathwayDown_DrugDown
SIG_IL4RECEPTOR_IN_B_LYPHOCYTES	dacinostat	0.00241876	-0.750419	0.00955508	-2.07886	0.00342852	PathwayDown_DrugDown
REACTOME_POST_NMDA_RECEPTOR_ACTIVATION_EVENTS	dacinostat	0.0466486	-0.709298	0.0145005	-2.24772	0.00404683	PathwayDown_DrugDown
REACTOME_RAP1_SIGNALLING	dacinostat	5.2468e-06	-0.51604	0.0417428	-2.47763	0.000581315	PathwayDown_DrugDown
BIOCARTA_CTL_PATHWAY	tacedinaline	0.0114897	-1.42561	0.00103708	-2.65458	0.00555624	PathwayDown_DrugDown
REACTOME_POST_NMDA_RECEPTOR_ACTIVATION_EVENTS	tacedinaline	0.0321742	-0.709298	0.0145005	-2.24772	0.00404683	PathwayDown_DrugDown
KEGG_CIRCADIAN_RHYTHM_MAMMAL	ilomastat	0.0457107	-1.01618	0.0456886	-2.1039	0.00487913	PathwayDown_DrugDown
BIOCARTA_TOB1_PATHWAY	ilomastat	0.0348528	-1.17963	0.0061663	-4.21661	3.75948e-05	PathwayDown_DrugDown
BIOCARTA_TCR_PATHWAY	ilomastat	0.017529	-0.866846	0.00113726	-2.52794	0.000684897	PathwayDown_DrugDown
REACTOME_REGULATION_OF_THE_FANCONI_ANEMIA_PATHWAY	bortezomib	0.0358976	-1.17856	0.0174958	-2.18642	0.0453318	PathwayDown_DrugDown
BIOCARTA_CTL_PATHWAY	scriptaid	0.016345	-1.42561	0.00103708	-2.65458	0.00555624	PathwayDown_DrugDown
BIOCARTA_TCAPOPTOSIS_PATHWAY	scriptaid	0.0104787	-2.35268	4.33448e-05	-2.81542	0.0162912	PathwayDown_DrugDown
BIOCARTA_TCRA_PATHWAY	scriptaid	0.00354441	-1.84396	0.000540823	-2.86193	0.0117143	PathwayDown_DrugDown
BIOCARTA_TCYTOTOXIC_PATHWAY	scriptaid	0.00727891	-1.95201	6.87509e-05	-2.29869	0.0256259	PathwayDown_DrugDown
BIOCARTA_THELPER_PATHWAY	scriptaid	0.0061623	-1.95201	6.87509e-05	-2.55156	0.00905052	PathwayDown_DrugDown
REACTOME_RAP1_SIGNALLING	scriptaid	0.00654129	-0.51604	0.0417428	-2.47763	0.000581315	PathwayDown_DrugDown
REACTOME_DOWNREGULATION_OF_TGF_BETA_RECEPTOR_SIGNALING	digoxin	2.09391e-05	-1.18992	0.00312718	-2.2956	0.00174947	PathwayDown_DrugDown
KEGG_GRAFT_VERSUS_HOST_DISEASE	mocetinostat	0.0441488	-1.28222	2.75268e-05	-2.20244	0.00697021	PathwayDown_DrugDown
BIOCARTA_NO2IL12_PATHWAY	amlexanox	0.0302028	-2.35268	4.33448e-05	-2.48232	0.0222859	PathwayDown_DrugDown
REACTOME_CREB_PHOSPHORYLATION_THROUGH_THE_ACTIVATION_OF_RAS	amlexanox	0.0221135	-0.860662	0.00755093	-2.16482	0.0057063	PathwayDown_DrugDown
REACTOME_RAP1_SIGNALLING	amlexanox	0.0339404	-0.51604	0.0417428	-2.47763	0.000581315	PathwayDown_DrugDown
KEGG_GRAFT_VERSUS_HOST_DISEASE	entinostat	0.0323931	-1.28222	2.75268e-05	-2.20244	0.00697021	PathwayDown_DrugDown
BIOCARTA_CSK_PATHWAY	procaine	0.0368666	-1.3211	0.000427482	-2.34484	0.0107685	PathwayDown_DrugDown
REACTOME_DOWNREGULATION_OF_TGF_BETA_RECEPTOR_SIGNALING	cytarabine	0.00381131	-1.18992	0.00312718	-2.2956	0.00174947	PathwayDown_DrugDown
REACTOME_REGULATION_OF_THE_FANCONI_ANEMIA_PATHWAY	cytarabine	0.0158771	-1.17856	0.0174958	-2.18642	0.0453318	PathwayDown_DrugDown
BIOCARTA_CSK_PATHWAY	apicidin	0.00323285	-1.3211	0.000427482	-2.34484	0.0107685	PathwayDown_DrugDown
BIOCARTA_CFTR_PATHWAY	apicidin	5.21688e-09	-1.10145	0.0124652	-2.07148	0.0275328	PathwayDown_DrugDown
BIOCARTA_TCRA_PATHWAY	apicidin	0.0185597	-1.84396	0.000540823	-2.86193	0.0117143	PathwayDown_DrugDown
REACTOME_XENOBIOTICS	apicidin	0.0328252	-1.50123	0.0157868	-3.43953	0.00399984	PathwayDown_DrugDown
KEGG_GRAFT_VERSUS_HOST_DISEASE	lenalidomide	0.0371164	-1.28222	2.75268e-05	-2.20244	0.00697021	PathwayDown_DrugDown
BIOCARTA_TCAPOPTOSIS_PATHWAY	lenalidomide	0.0195359	-2.35268	4.33448e-05	-2.81542	0.0162912	PathwayDown_DrugDown
BIOCARTA_TCRA_PATHWAY	lenalidomide	0.0139162	-1.84396	0.000540823	-2.86193	0.0117143	PathwayDown_DrugDown
BIOCARTA_NO2IL12_PATHWAY	lenalidomide	0.0168405	-2.35268	4.33448e-05	-2.48232	0.0222859	PathwayDown_DrugDown
BIOCARTA_TCR_PATHWAY	lenalidomide	0.0335955	-0.866846	0.00113726	-2.52794	0.000684897	PathwayDown_DrugDown
BIOCARTA_TCYTOTOXIC_PATHWAY	lenalidomide	0.0191785	-1.95201	6.87509e-05	-2.29869	0.0256259	PathwayDown_DrugDown
BIOCARTA_THELPER_PATHWAY	lenalidomide	0.0273297	-1.95201	6.87509e-05	-2.55156	0.00905052	PathwayDown_DrugDown
PID_IL12_STAT4_PATHWAY	lenalidomide	0.0219649	-1.15316	0.00273114	-2.51873	0.00250052	PathwayDown_DrugDown
PID_IL12_STAT4_PATHWAY	benzbromarone	0.0125242	-1.15316	0.00273114	-2.51873	0.00250052	PathwayDown_DrugDown
REACTOME_CREB_PHOSPHORYLATION_THROUGH_THE_ACTIVATION_OF_RAS	benzbromarone	0.0355717	-0.860662	0.00755093	-2.16482	0.0057063	PathwayDown_DrugDown
BIOCARTA_CTL_PATHWAY	stavudine	0.0170699	-1.42561	0.00103708	-2.65458	0.00555624	PathwayDown_DrugDown
BIOCARTA_CFTR_PATHWAY	daunorubicin	0.0208143	-1.10145	0.0124652	-2.07148	0.0275328	PathwayDown_DrugDown
REACTOME_RAP1_SIGNALLING	daunorubicin	0.00169857	-0.51604	0.0417428	-2.47763	0.000581315	PathwayDown_DrugDown
BIOCARTA_TCAPOPTOSIS_PATHWAY	haloperidol	0.0216043	-2.35268	4.33448e-05	-2.81542	0.0162912	PathwayDown_DrugDown
BIOCARTA_TCRA_PATHWAY	haloperidol	0.0436461	-1.84396	0.000540823	-2.86193	0.0117143	PathwayDown_DrugDown
BIOCARTA_NO2IL12_PATHWAY	haloperidol	0.0142515	-2.35268	4.33448e-05	-2.48232	0.0222859	PathwayDown_DrugDown
BIOCARTA_TOB1_PATHWAY	haloperidol	0.00602085	-1.17963	0.0061663	-4.21661	3.75948e-05	PathwayDown_DrugDown
REACTOME_XENOBIOTICS	haloperidol	0.0356159	-1.50123	0.0157868	-3.43953	0.00399984	PathwayDown_DrugDown
BIOCARTA_TOB1_PATHWAY	ruxolitinib	0.00152397	-1.17963	0.0061663	-4.21661	3.75948e-05	PathwayDown_DrugDown
BIOCARTA_TCR_PATHWAY	ruxolitinib	0.0194875	-0.866846	0.00113726	-2.52794	0.000684897	PathwayDown_DrugDown
PID_IL12_STAT4_PATHWAY	ruxolitinib	0.0423783	-1.15316	0.00273114	-2.51873	0.00250052	PathwayDown_DrugDown
REACTOME_REGULATION_OF_BETA_CELL_DEVELOPMENT	ruxolitinib	0.041371	-0.950711	0.0283799	-3.66026	2.19794e-05	PathwayDown_DrugDown
REACTOME_REGULATION_OF_BETA_CELL_DEVELOPMENT	ribavirin	0.0180292	-0.950711	0.0283799	-3.66026	2.19794e-05	PathwayDown_DrugDown
REACTOME_REGULATION_OF_GENE_EXPRESSION_IN_BETA_CELLS	ribavirin	0.0382748	-1.05119	0.0353445	-4.62234	4.51363e-06	PathwayDown_DrugDown
BIOCARTA_CSK_PATHWAY	apicidin	0.00162229	-1.3211	0.000427482	-2.34484	0.0107685	PathwayDown_DrugDown
BIOCARTA_CFTR_PATHWAY	apicidin	1.88271e-07	-1.10145	0.0124652	-2.07148	0.0275328	PathwayDown_DrugDown
BIOCARTA_TCRA_PATHWAY	apicidin	0.0178695	-1.84396	0.000540823	-2.86193	0.0117143	PathwayDown_DrugDown
REACTOME_XENOBIOTICS	apicidin	0.038199	-1.50123	0.0157868	-3.43953	0.00399984	PathwayDown_DrugDown
REACTOME_POST_NMDA_RECEPTOR_ACTIVATION_EVENTS	apicidin	0.0226297	-0.709298	0.0145005	-2.24772	0.00404683	PathwayDown_DrugDown
KEGG_GRAFT_VERSUS_HOST_DISEASE	chloroquine	0.0226502	-1.28222	2.75268e-05	-2.20244	0.00697021	PathwayDown_DrugDown
BIOCARTA_NO2IL12_PATHWAY	chloroquine	0.0365491	-2.35268	4.33448e-05	-2.48232	0.0222859	PathwayDown_DrugDown
BIOCARTA_TOB1_PATHWAY	chloroquine	0.00148023	-1.17963	0.0061663	-4.21661	3.75948e-05	PathwayDown_DrugDown
SIG_IL4RECEPTOR_IN_B_LYPHOCYTES	chloroquine	0.0285249	-0.750419	0.00955508	-2.07886	0.00342852	PathwayDown_DrugDown
PID_IL12_STAT4_PATHWAY	chloroquine	0.0451937	-1.15316	0.00273114	-2.51873	0.00250052	PathwayDown_DrugDown
REACTOME_DOWNREGULATION_OF_TGF_BETA_RECEPTOR_SIGNALING	dabrafenib	0.044265	-1.18992	0.00312718	-2.2956	0.00174947	PathwayDown_DrugDown
BIOCARTA_CSK_PATHWAY	pevonedistat	0.00269366	-1.3211	0.000427482	-2.34484	0.0107685	PathwayDown_DrugDown
BIOCARTA_CFTR_PATHWAY	pevonedistat	4.11986e-06	-1.10145	0.0124652	-2.07148	0.0275328	PathwayDown_DrugDown
BIOCARTA_CTL_PATHWAY	tacrolimus	0.0368762	-1.42561	0.00103708	-2.65458	0.00555624	PathwayDown_DrugDown
BIOCARTA_CFTR_PATHWAY	tacrolimus	0.0131099	-1.10145	0.0124652	-2.07148	0.0275328	PathwayDown_DrugDown
BIOCARTA_TCR_PATHWAY	tacrolimus	0.0490137	-0.866846	0.00113726	-2.52794	0.000684897	PathwayDown_DrugDown
REACTOME_RAP1_SIGNALLING	tacrolimus	0.0181746	-0.51604	0.0417428	-2.47763	0.000581315	PathwayDown_DrugDown
T.cells.gamma.delta	vorinostat	0.000305519	-1.35854	0.00142726	-2.01812	0.00219783	PathwayDown_DrugUp
NK.cells.activated	vorinostat	0.0242987	-1.2454	0.000247121	-2.4104	0.000252218	PathwayDown_DrugUp
NK.cells.activated	panobinostat	0.0344131	-1.2454	0.000247121	-2.4104	0.000252218	PathwayDown_DrugUp
T.cells.gamma.delta	digoxin	6.31245e-05	-1.35854	0.00142726	-2.01812	0.00219783	PathwayDown_DrugUp
NK.cells.resting	digoxin	0.00443976	-1.30603	0.00255679	-2.61956	0.000219206	PathwayDown_DrugUp
NK.cells.activated	digoxin	0.0466631	-1.2454	0.000247121	-2.4104	0.000252218	PathwayDown_DrugUp
NK.cells.activated	apicidin	0.0204263	-1.2454	0.000247121	-2.4104	0.000252218	PathwayDown_DrugUp
T.cells.gamma.delta	daunorubicin	0.000941867	-1.35854	0.00142726	-2.01812	0.00219783	PathwayDown_DrugUp
NK.cells.resting	daunorubicin	6.31401e-05	-1.30603	0.00255679	-2.61956	0.000219206	PathwayDown_DrugUp
NK.cells.activated	daunorubicin	0.00016283	-1.2454	0.000247121	-2.4104	0.000252218	PathwayDown_DrugUp
NK.cells.activated	apicidin	0.0185548	-1.2454	0.000247121	-2.4104	0.000252218	PathwayDown_DrugUp
T.cells.gamma.delta	dabrafenib	0.0253659	-1.35854	0.00142726	-2.01812	0.00219783	PathwayDown_DrugUp
NK.cells.activated	dabrafenib	0.0144422	-1.2454	0.000247121	-2.4104	0.000252218	PathwayDown_DrugUp
BIOCARTA_TCR_PATHWAY	icosapent	0.0137783	-0.866846	0.00113726	-2.52794	0.000684897	PathwayDown_DrugUp
BIOCARTA_TCYTOTOXIC_PATHWAY	icosapent	0.0232811	-1.95201	6.87509e-05	-2.29869	0.0256259	PathwayDown_DrugUp
BIOCARTA_THELPER_PATHWAY	icosapent	0.0329802	-1.95201	6.87509e-05	-2.55156	0.00905052	PathwayDown_DrugUp
SIG_IL4RECEPTOR_IN_B_LYPHOCYTES	icosapent	0.0275307	-0.750419	0.00955508	-2.07886	0.00342852	PathwayDown_DrugUp
PID_IL12_STAT4_PATHWAY	icosapent	0.0433002	-1.15316	0.00273114	-2.51873	0.00250052	PathwayDown_DrugUp
BIOCARTA_CSK_PATHWAY	menadione	0.0343018	-1.3211	0.000427482	-2.34484	0.0107685	PathwayDown_DrugUp
BIOCARTA_CFTR_PATHWAY	menadione	0.00241413	-1.10145	0.0124652	-2.07148	0.0275328	PathwayDown_DrugUp
REACTOME_REGULATION_OF_THE_FANCONI_ANEMIA_PATHWAY	menadione	0.00251792	-1.17856	0.0174958	-2.18642	0.0453318	PathwayDown_DrugUp
BIOCARTA_CSK_PATHWAY	lovastatin	0.000296508	-1.3211	0.000427482	-2.34484	0.0107685	PathwayDown_DrugUp
BIOCARTA_CFTR_PATHWAY	lovastatin	0.000124182	-1.10145	0.0124652	-2.07148	0.0275328	PathwayDown_DrugUp
BIOCARTA_TCR_PATHWAY	lovastatin	0.0272908	-0.866846	0.00113726	-2.52794	0.000684897	PathwayDown_DrugUp
SIG_IL4RECEPTOR_IN_B_LYPHOCYTES	lovastatin	3.5932e-06	-0.750419	0.00955508	-2.07886	0.00342852	PathwayDown_DrugUp
REACTOME_RAP1_SIGNALLING	lovastatin	0.00270928	-0.51604	0.0417428	-2.47763	0.000581315	PathwayDown_DrugUp
BIOCARTA_CSK_PATHWAY	cladribine	0.0241198	-1.3211	0.000427482	-2.34484	0.0107685	PathwayDown_DrugUp
BIOCARTA_TCRA_PATHWAY	cladribine	0.0277369	-1.84396	0.000540823	-2.86193	0.0117143	PathwayDown_DrugUp
BIOCARTA_TCR_PATHWAY	cladribine	0.00614997	-0.866846	0.00113726	-2.52794	0.000684897	PathwayDown_DrugUp
BIOCARTA_TCYTOTOXIC_PATHWAY	cladribine	0.0389348	-1.95201	6.87509e-05	-2.29869	0.0256259	PathwayDown_DrugUp
BIOCARTA_THELPER_PATHWAY	cladribine	0.0178721	-1.95201	6.87509e-05	-2.55156	0.00905052	PathwayDown_DrugUp
SIG_IL4RECEPTOR_IN_B_LYPHOCYTES	cladribine	0.0395358	-0.750419	0.00955508	-2.07886	0.00342852	PathwayDown_DrugUp
REACTOME_XENOBIOTICS	theophylline	0.00399939	-1.50123	0.0157868	-3.43953	0.00399984	PathwayDown_DrugUp
REACTOME_REGULATION_OF_BETA_CELL_DEVELOPMENT	theophylline	0.0364976	-0.950711	0.0283799	-3.66026	2.19794e-05	PathwayDown_DrugUp
REACTOME_REGULATION_OF_GENE_EXPRESSION_IN_BETA_CELLS	theophylline	0.023714	-1.05119	0.0353445	-4.62234	4.51363e-06	PathwayDown_DrugUp
BIOCARTA_TCR_PATHWAY	entacapone	0.0409206	-0.866846	0.00113726	-2.52794	0.000684897	PathwayDown_DrugUp
KEGG_CIRCADIAN_RHYTHM_MAMMAL	bacitracin	0.0482057	-1.01618	0.0456886	-2.1039	0.00487913	PathwayDown_DrugUp
BIOCARTA_THELPER_PATHWAY	clofarabine	0.0462235	-1.95201	6.87509e-05	-2.55156	0.00905052	PathwayDown_DrugUp
KEGG_CIRCADIAN_RHYTHM_MAMMAL	ribavirin	0.0157285	-1.01618	0.0456886	-2.1039	0.00487913	PathwayDown_DrugUp
BIOCARTA_CSK_PATHWAY	ribavirin	0.017353	-1.3211	0.000427482	-2.34484	0.0107685	PathwayDown_DrugUp
BIOCARTA_CTL_PATHWAY	ribavirin	0.0446041	-1.42561	0.00103708	-2.65458	0.00555624	PathwayDown_DrugUp
BIOCARTA_CFTR_PATHWAY	ribavirin	0.0314494	-1.10145	0.0124652	-2.07148	0.0275328	PathwayDown_DrugUp
REACTOME_DOWNREGULATION_OF_TGF_BETA_RECEPTOR_SIGNALING	ribavirin	0.0194355	-1.18992	0.00312718	-2.2956	0.00174947	PathwayDown_DrugUp
REACTOME_REGULATION_OF_THE_FANCONI_ANEMIA_PATHWAY	ribavirin	0.031047	-1.17856	0.0174958	-2.18642	0.0453318	PathwayDown_DrugUp
REACTOME_RAP1_SIGNALLING	ribavirin	0.0458569	-0.51604	0.0417428	-2.47763	0.000581315	PathwayDown_DrugUp
REACTOME_REGULATION_OF_BETA_CELL_DEVELOPMENT	dacarbazine	0.0485137	-0.950711	0.0283799	-3.66026	2.19794e-05	PathwayDown_DrugUp
BIOCARTA_CSK_PATHWAY	azacitidine	0.0239553	-1.3211	0.000427482	-2.34484	0.0107685	PathwayDown_DrugUp
BIOCARTA_TCRA_PATHWAY	azacitidine	0.00478465	-1.84396	0.000540823	-2.86193	0.0117143	PathwayDown_DrugUp
BIOCARTA_TCYTOTOXIC_PATHWAY	azacitidine	0.016422	-1.95201	6.87509e-05	-2.29869	0.0256259	PathwayDown_DrugUp
BIOCARTA_THELPER_PATHWAY	azacitidine	0.00470411	-1.95201	6.87509e-05	-2.55156	0.00905052	PathwayDown_DrugUp
SIG_IL4RECEPTOR_IN_B_LYPHOCYTES	azacitidine	0.0324612	-0.750419	0.00955508	-2.07886	0.00342852	PathwayDown_DrugUp
REACTOME_REGULATION_OF_BETA_CELL_DEVELOPMENT	azacitidine	0.0192175	-0.950711	0.0283799	-3.66026	2.19794e-05	PathwayDown_DrugUp
REACTOME_REGULATION_OF_GENE_EXPRESSION_IN_BETA_CELLS	azacitidine	0.0239752	-1.05119	0.0353445	-4.62234	4.51363e-06	PathwayDown_DrugUp
REACTOME_CREB_PHOSPHORYLATION_THROUGH_THE_ACTIVATION_OF_RAS	azacitidine	0.000761195	-0.860662	0.00755093	-2.16482	0.0057063	PathwayDown_DrugUp
REACTOME_POST_NMDA_RECEPTOR_ACTIVATION_EVENTS	azacitidine	0.00092176	-0.709298	0.0145005	-2.24772	0.00404683	PathwayDown_DrugUp
REACTOME_XENOBIOTICS	mercaptopurine	0.0103153	-1.50123	0.0157868	-3.43953	0.00399984	PathwayDown_DrugUp
REACTOME_REGULATION_OF_GENE_EXPRESSION_IN_BETA_CELLS	mercaptopurine	0.0277282	-1.05119	0.0353445	-4.62234	4.51363e-06	PathwayDown_DrugUp
REACTOME_REGULATION_OF_THE_FANCONI_ANEMIA_PATHWAY	procainamide	0.0137353	-1.17856	0.0174958	-2.18642	0.0453318	PathwayDown_DrugUp
REACTOME_XENOBIOTICS	flucytosine	0.00455467	-1.50123	0.0157868	-3.43953	0.00399984	PathwayDown_DrugUp
REACTOME_RAP1_SIGNALLING	sulfinpyrazone	0.0308679	-0.51604	0.0417428	-2.47763	0.000581315	PathwayDown_DrugUp
BIOCARTA_TCR_PATHWAY	decitabine	0.0359923	-0.866846	0.00113726	-2.52794	0.000684897	PathwayDown_DrugUp
REACTOME_REGULATION_OF_THE_FANCONI_ANEMIA_PATHWAY	decitabine	0.0101835	-1.17856	0.0174958	-2.18642	0.0453318	PathwayDown_DrugUp
REACTOME_RAP1_SIGNALLING	decitabine	0.0487723	-0.51604	0.0417428	-2.47763	0.000581315	PathwayDown_DrugUp
KEGG_CIRCADIAN_RHYTHM_MAMMAL	vorinostat	6.52862e-25	-1.01618	0.0456886	-2.1039	0.00487913	PathwayDown_DrugUp
KEGG_GRAFT_VERSUS_HOST_DISEASE	vorinostat	1.10794e-05	-1.28222	2.75268e-05	-2.20244	0.00697021	PathwayDown_DrugUp
BIOCARTA_NO2IL12_PATHWAY	vorinostat	2.64992e-07	-2.35268	4.33448e-05	-2.48232	0.0222859	PathwayDown_DrugUp
BIOCARTA_TOB1_PATHWAY	vorinostat	1.00988e-07	-1.17963	0.0061663	-4.21661	3.75948e-05	PathwayDown_DrugUp
PID_IL12_STAT4_PATHWAY	vorinostat	0.00911067	-1.15316	0.00273114	-2.51873	0.00250052	PathwayDown_DrugUp
REACTOME_XENOBIOTICS	vorinostat	0.015073	-1.50123	0.0157868	-3.43953	0.00399984	PathwayDown_DrugUp
REACTOME_REGULATION_OF_BETA_CELL_DEVELOPMENT	vorinostat	0.000481375	-0.950711	0.0283799	-3.66026	2.19794e-05	PathwayDown_DrugUp
REACTOME_REGULATION_OF_GENE_EXPRESSION_IN_BETA_CELLS	vorinostat	0.000235652	-1.05119	0.0353445	-4.62234	4.51363e-06	PathwayDown_DrugUp
REACTOME_REGULATION_OF_THE_FANCONI_ANEMIA_PATHWAY	vorinostat	0.000351949	-1.17856	0.0174958	-2.18642	0.0453318	PathwayDown_DrugUp
KEGG_CIRCADIAN_RHYTHM_MAMMAL	belinostat	0.00802233	-1.01618	0.0456886	-2.1039	0.00487913	PathwayDown_DrugUp
KEGG_CIRCADIAN_RHYTHM_MAMMAL	panobinostat	0.0409386	-1.01618	0.0456886	-2.1039	0.00487913	PathwayDown_DrugUp
BIOCARTA_NO2IL12_PATHWAY	panobinostat	0.014499	-2.35268	4.33448e-05	-2.48232	0.0222859	PathwayDown_DrugUp
PID_IL12_STAT4_PATHWAY	panobinostat	0.000854389	-1.15316	0.00273114	-2.51873	0.00250052	PathwayDown_DrugUp
REACTOME_REGULATION_OF_THE_FANCONI_ANEMIA_PATHWAY	panobinostat	0.0227428	-1.17856	0.0174958	-2.18642	0.0453318	PathwayDown_DrugUp
REACTOME_REGULATION_OF_BETA_CELL_DEVELOPMENT	tacedinaline	0.0459893	-0.950711	0.0283799	-3.66026	2.19794e-05	PathwayDown_DrugUp
REACTOME_REGULATION_OF_GENE_EXPRESSION_IN_BETA_CELLS	tacedinaline	0.0327155	-1.05119	0.0353445	-4.62234	4.51363e-06	PathwayDown_DrugUp
SIG_IL4RECEPTOR_IN_B_LYPHOCYTES	bortezomib	0.00617672	-0.750419	0.00955508	-2.07886	0.00342852	PathwayDown_DrugUp
REACTOME_RAP1_SIGNALLING	bortezomib	0.00414322	-0.51604	0.0417428	-2.47763	0.000581315	PathwayDown_DrugUp
KEGG_CIRCADIAN_RHYTHM_MAMMAL	scriptaid	2.50675e-05	-1.01618	0.0456886	-2.1039	0.00487913	PathwayDown_DrugUp
REACTOME_DOWNREGULATION_OF_TGF_BETA_RECEPTOR_SIGNALING	nalbuphine	0.0110923	-1.18992	0.00312718	-2.2956	0.00174947	PathwayDown_DrugUp
KEGG_GRAFT_VERSUS_HOST_DISEASE	digoxin	0.00510588	-1.28222	2.75268e-05	-2.20244	0.00697021	PathwayDown_DrugUp
BIOCARTA_CSK_PATHWAY	digoxin	2.60129e-05	-1.3211	0.000427482	-2.34484	0.0107685	PathwayDown_DrugUp
BIOCARTA_CTL_PATHWAY	digoxin	0.00240523	-1.42561	0.00103708	-2.65458	0.00555624	PathwayDown_DrugUp
BIOCARTA_TCAPOPTOSIS_PATHWAY	digoxin	0.000129294	-2.35268	4.33448e-05	-2.81542	0.0162912	PathwayDown_DrugUp
BIOCARTA_TCRA_PATHWAY	digoxin	5.34396e-06	-1.84396	0.000540823	-2.86193	0.0117143	PathwayDown_DrugUp
BIOCARTA_NO2IL12_PATHWAY	digoxin	0.00136985	-2.35268	4.33448e-05	-2.48232	0.0222859	PathwayDown_DrugUp
BIOCARTA_TOB1_PATHWAY	digoxin	0.0481197	-1.17963	0.0061663	-4.21661	3.75948e-05	PathwayDown_DrugUp
BIOCARTA_TCYTOTOXIC_PATHWAY	digoxin	0.000141972	-1.95201	6.87509e-05	-2.29869	0.0256259	PathwayDown_DrugUp
BIOCARTA_THELPER_PATHWAY	digoxin	7.90383e-05	-1.95201	6.87509e-05	-2.55156	0.00905052	PathwayDown_DrugUp
PID_IL12_STAT4_PATHWAY	digoxin	0.0436998	-1.15316	0.00273114	-2.51873	0.00250052	PathwayDown_DrugUp
REACTOME_XENOBIOTICS	digoxin	0.000648515	-1.50123	0.0157868	-3.43953	0.00399984	PathwayDown_DrugUp
REACTOME_REGULATION_OF_GENE_EXPRESSION_IN_BETA_CELLS	digoxin	0.00496014	-1.05119	0.0353445	-4.62234	4.51363e-06	PathwayDown_DrugUp
REACTOME_RAP1_SIGNALLING	digoxin	0.00165449	-0.51604	0.0417428	-2.47763	0.000581315	PathwayDown_DrugUp
KEGG_CIRCADIAN_RHYTHM_MAMMAL	mocetinostat	0.0353305	-1.01618	0.0456886	-2.1039	0.00487913	PathwayDown_DrugUp
BIOCARTA_CTL_PATHWAY	mocetinostat	0.0149704	-1.42561	0.00103708	-2.65458	0.00555624	PathwayDown_DrugUp
BIOCARTA_TCR_PATHWAY	mocetinostat	0.00909793	-0.866846	0.00113726	-2.52794	0.000684897	PathwayDown_DrugUp
BIOCARTA_TCYTOTOXIC_PATHWAY	mocetinostat	0.0424985	-1.95201	6.87509e-05	-2.29869	0.0256259	PathwayDown_DrugUp
BIOCARTA_THELPER_PATHWAY	mocetinostat	0.0340406	-1.95201	6.87509e-05	-2.55156	0.00905052	PathwayDown_DrugUp
REACTOME_DOWNREGULATION_OF_TGF_BETA_RECEPTOR_SIGNALING	amlexanox	0.0479358	-1.18992	0.00312718	-2.2956	0.00174947	PathwayDown_DrugUp
REACTOME_REGULATION_OF_THE_FANCONI_ANEMIA_PATHWAY	amlexanox	0.0407984	-1.17856	0.0174958	-2.18642	0.0453318	PathwayDown_DrugUp
KEGG_CIRCADIAN_RHYTHM_MAMMAL	entinostat	0.0465649	-1.01618	0.0456886	-2.1039	0.00487913	PathwayDown_DrugUp
BIOCARTA_CSK_PATHWAY	entinostat	0.00205382	-1.3211	0.000427482	-2.34484	0.0107685	PathwayDown_DrugUp
BIOCARTA_CTL_PATHWAY	entinostat	0.0317615	-1.42561	0.00103708	-2.65458	0.00555624	PathwayDown_DrugUp
BIOCARTA_TCRA_PATHWAY	entinostat	0.0239744	-1.84396	0.000540823	-2.86193	0.0117143	PathwayDown_DrugUp
BIOCARTA_TOB1_PATHWAY	entinostat	0.0292235	-1.17963	0.0061663	-4.21661	3.75948e-05	PathwayDown_DrugUp
BIOCARTA_TCR_PATHWAY	entinostat	0.000117032	-0.866846	0.00113726	-2.52794	0.000684897	PathwayDown_DrugUp
BIOCARTA_TCYTOTOXIC_PATHWAY	entinostat	0.0220815	-1.95201	6.87509e-05	-2.29869	0.0256259	PathwayDown_DrugUp
BIOCARTA_THELPER_PATHWAY	entinostat	0.017686	-1.95201	6.87509e-05	-2.55156	0.00905052	PathwayDown_DrugUp
SIG_IL4RECEPTOR_IN_B_LYPHOCYTES	entinostat	0.00202111	-0.750419	0.00955508	-2.07886	0.00342852	PathwayDown_DrugUp
PID_IL12_STAT4_PATHWAY	entinostat	0.000552068	-1.15316	0.00273114	-2.51873	0.00250052	PathwayDown_DrugUp
REACTOME_CREB_PHOSPHORYLATION_THROUGH_THE_ACTIVATION_OF_RAS	entinostat	0.0243745	-0.860662	0.00755093	-2.16482	0.0057063	PathwayDown_DrugUp
REACTOME_POST_NMDA_RECEPTOR_ACTIVATION_EVENTS	entinostat	0.0141175	-0.709298	0.0145005	-2.24772	0.00404683	PathwayDown_DrugUp
REACTOME_REGULATION_OF_BETA_CELL_DEVELOPMENT	procaine	0.0399434	-0.950711	0.0283799	-3.66026	2.19794e-05	PathwayDown_DrugUp
REACTOME_REGULATION_OF_GENE_EXPRESSION_IN_BETA_CELLS	procaine	0.0378206	-1.05119	0.0353445	-4.62234	4.51363e-06	PathwayDown_DrugUp
KEGG_GRAFT_VERSUS_HOST_DISEASE	cytarabine	3.08289e-06	-1.28222	2.75268e-05	-2.20244	0.00697021	PathwayDown_DrugUp
BIOCARTA_CTL_PATHWAY	cytarabine	0.0258181	-1.42561	0.00103708	-2.65458	0.00555624	PathwayDown_DrugUp
BIOCARTA_TCAPOPTOSIS_PATHWAY	cytarabine	0.0419725	-2.35268	4.33448e-05	-2.81542	0.0162912	PathwayDown_DrugUp
SIG_IL4RECEPTOR_IN_B_LYPHOCYTES	cytarabine	0.0390726	-0.750419	0.00955508	-2.07886	0.00342852	PathwayDown_DrugUp
REACTOME_XENOBIOTICS	cytarabine	0.0457286	-1.50123	0.0157868	-3.43953	0.00399984	PathwayDown_DrugUp
REACTOME_REGULATION_OF_BETA_CELL_DEVELOPMENT	cytarabine	0.018726	-0.950711	0.0283799	-3.66026	2.19794e-05	PathwayDown_DrugUp
REACTOME_REGULATION_OF_GENE_EXPRESSION_IN_BETA_CELLS	cytarabine	0.0302638	-1.05119	0.0353445	-4.62234	4.51363e-06	PathwayDown_DrugUp
REACTOME_POST_NMDA_RECEPTOR_ACTIVATION_EVENTS	cytarabine	0.0170404	-0.709298	0.0145005	-2.24772	0.00404683	PathwayDown_DrugUp
KEGG_CIRCADIAN_RHYTHM_MAMMAL	apicidin	8.07681e-08	-1.01618	0.0456886	-2.1039	0.00487913	PathwayDown_DrugUp
BIOCARTA_NO2IL12_PATHWAY	apicidin	0.030861	-2.35268	4.33448e-05	-2.48232	0.0222859	PathwayDown_DrugUp
BIOCARTA_TOB1_PATHWAY	apicidin	0.0192809	-1.17963	0.0061663	-4.21661	3.75948e-05	PathwayDown_DrugUp
PID_IL12_STAT4_PATHWAY	apicidin	0.011983	-1.15316	0.00273114	-2.51873	0.00250052	PathwayDown_DrugUp
REACTOME_REGULATION_OF_THE_FANCONI_ANEMIA_PATHWAY	apicidin	0.0065527	-1.17856	0.0174958	-2.18642	0.0453318	PathwayDown_DrugUp
BIOCARTA_CFTR_PATHWAY	lenalidomide	0.00225418	-1.10145	0.0124652	-2.07148	0.0275328	PathwayDown_DrugUp
REACTOME_DOWNREGULATION_OF_TGF_BETA_RECEPTOR_SIGNALING	lenalidomide	0.0312868	-1.18992	0.00312718	-2.2956	0.00174947	PathwayDown_DrugUp
REACTOME_RAP1_SIGNALLING	digitoxin	0.0446482	-0.51604	0.0417428	-2.47763	0.000581315	PathwayDown_DrugUp
BIOCARTA_CFTR_PATHWAY	benzbromarone	0.0328459	-1.10145	0.0124652	-2.07148	0.0275328	PathwayDown_DrugUp
BIOCARTA_CTL_PATHWAY	loratadine	0.0407377	-1.42561	0.00103708	-2.65458	0.00555624	PathwayDown_DrugUp
BIOCARTA_TCAPOPTOSIS_PATHWAY	loratadine	0.040732	-2.35268	4.33448e-05	-2.81542	0.0162912	PathwayDown_DrugUp
BIOCARTA_THELPER_PATHWAY	loratadine	0.0342364	-1.95201	6.87509e-05	-2.55156	0.00905052	PathwayDown_DrugUp
KEGG_CIRCADIAN_RHYTHM_MAMMAL	daunorubicin	0.00153259	-1.01618	0.0456886	-2.1039	0.00487913	PathwayDown_DrugUp
BIOCARTA_CTL_PATHWAY	daunorubicin	0.00118424	-1.42561	0.00103708	-2.65458	0.00555624	PathwayDown_DrugUp
BIOCARTA_TCAPOPTOSIS_PATHWAY	daunorubicin	0.00684872	-2.35268	4.33448e-05	-2.81542	0.0162912	PathwayDown_DrugUp
BIOCARTA_NO2IL12_PATHWAY	daunorubicin	0.0432504	-2.35268	4.33448e-05	-2.48232	0.0222859	PathwayDown_DrugUp
BIOCARTA_TOB1_PATHWAY	daunorubicin	1.74284e-09	-1.17963	0.0061663	-4.21661	3.75948e-05	PathwayDown_DrugUp
BIOCARTA_TCR_PATHWAY	daunorubicin	0.00536622	-0.866846	0.00113726	-2.52794	0.000684897	PathwayDown_DrugUp
PID_IL12_STAT4_PATHWAY	daunorubicin	1.0293e-06	-1.15316	0.00273114	-2.51873	0.00250052	PathwayDown_DrugUp
REACTOME_POST_NMDA_RECEPTOR_ACTIVATION_EVENTS	daunorubicin	0.0226545	-0.709298	0.0145005	-2.24772	0.00404683	PathwayDown_DrugUp
BIOCARTA_TCRA_PATHWAY	midostaurin	0.0306677	-1.84396	0.000540823	-2.86193	0.0117143	PathwayDown_DrugUp
REACTOME_XENOBIOTICS	midostaurin	0.0208665	-1.50123	0.0157868	-3.43953	0.00399984	PathwayDown_DrugUp
REACTOME_REGULATION_OF_BETA_CELL_DEVELOPMENT	midostaurin	0.0152669	-0.950711	0.0283799	-3.66026	2.19794e-05	PathwayDown_DrugUp
REACTOME_REGULATION_OF_GENE_EXPRESSION_IN_BETA_CELLS	midostaurin	0.0107451	-1.05119	0.0353445	-4.62234	4.51363e-06	PathwayDown_DrugUp
SIG_IL4RECEPTOR_IN_B_LYPHOCYTES	ponatinib	0.00411733	-0.750419	0.00955508	-2.07886	0.00342852	PathwayDown_DrugUp
REACTOME_CREB_PHOSPHORYLATION_THROUGH_THE_ACTIVATION_OF_RAS	ponatinib	0.0469906	-0.860662	0.00755093	-2.16482	0.0057063	PathwayDown_DrugUp
BIOCARTA_CFTR_PATHWAY	ruxolitinib	0.00960049	-1.10145	0.0124652	-2.07148	0.0275328	PathwayDown_DrugUp
REACTOME_POST_NMDA_RECEPTOR_ACTIVATION_EVENTS	ruxolitinib	0.0282021	-0.709298	0.0145005	-2.24772	0.00404683	PathwayDown_DrugUp
KEGG_CIRCADIAN_RHYTHM_MAMMAL	ribavirin	0.0223643	-1.01618	0.0456886	-2.1039	0.00487913	PathwayDown_DrugUp
BIOCARTA_CSK_PATHWAY	ribavirin	0.0322313	-1.3211	0.000427482	-2.34484	0.0107685	PathwayDown_DrugUp
BIOCARTA_CTL_PATHWAY	ribavirin	0.0243629	-1.42561	0.00103708	-2.65458	0.00555624	PathwayDown_DrugUp
BIOCARTA_TCR_PATHWAY	ribavirin	0.0328274	-0.866846	0.00113726	-2.52794	0.000684897	PathwayDown_DrugUp
REACTOME_DOWNREGULATION_OF_TGF_BETA_RECEPTOR_SIGNALING	ribavirin	0.0162913	-1.18992	0.00312718	-2.2956	0.00174947	PathwayDown_DrugUp
KEGG_CIRCADIAN_RHYTHM_MAMMAL	apicidin	3.01976e-08	-1.01618	0.0456886	-2.1039	0.00487913	PathwayDown_DrugUp
BIOCARTA_NO2IL12_PATHWAY	apicidin	0.0296397	-2.35268	4.33448e-05	-2.48232	0.0222859	PathwayDown_DrugUp
BIOCARTA_TOB1_PATHWAY	apicidin	0.0166707	-1.17963	0.0061663	-4.21661	3.75948e-05	PathwayDown_DrugUp
PID_IL12_STAT4_PATHWAY	apicidin	0.0221567	-1.15316	0.00273114	-2.51873	0.00250052	PathwayDown_DrugUp
REACTOME_REGULATION_OF_THE_FANCONI_ANEMIA_PATHWAY	apicidin	0.00177176	-1.17856	0.0174958	-2.18642	0.0453318	PathwayDown_DrugUp
KEGG_CIRCADIAN_RHYTHM_MAMMAL	chloroquine	0.0220294	-1.01618	0.0456886	-2.1039	0.00487913	PathwayDown_DrugUp
REACTOME_REGULATION_OF_THE_FANCONI_ANEMIA_PATHWAY	chloroquine	0.0182517	-1.17856	0.0174958	-2.18642	0.0453318	PathwayDown_DrugUp
KEGG_GRAFT_VERSUS_HOST_DISEASE	dabrafenib	0.00859098	-1.28222	2.75268e-05	-2.20244	0.00697021	PathwayDown_DrugUp
BIOCARTA_CSK_PATHWAY	dabrafenib	0.0238651	-1.3211	0.000427482	-2.34484	0.0107685	PathwayDown_DrugUp
BIOCARTA_CFTR_PATHWAY	dabrafenib	0.00892183	-1.10145	0.0124652	-2.07148	0.0275328	PathwayDown_DrugUp
BIOCARTA_TCAPOPTOSIS_PATHWAY	dabrafenib	0.0065029	-2.35268	4.33448e-05	-2.81542	0.0162912	PathwayDown_DrugUp
BIOCARTA_TCRA_PATHWAY	dabrafenib	0.026723	-1.84396	0.000540823	-2.86193	0.0117143	PathwayDown_DrugUp
BIOCARTA_NO2IL12_PATHWAY	dabrafenib	0.00957934	-2.35268	4.33448e-05	-2.48232	0.0222859	PathwayDown_DrugUp
BIOCARTA_TOB1_PATHWAY	dabrafenib	0.0013917	-1.17963	0.0061663	-4.21661	3.75948e-05	PathwayDown_DrugUp
BIOCARTA_TCR_PATHWAY	dabrafenib	0.00284713	-0.866846	0.00113726	-2.52794	0.000684897	PathwayDown_DrugUp
BIOCARTA_TCYTOTOXIC_PATHWAY	dabrafenib	0.00840128	-1.95201	6.87509e-05	-2.29869	0.0256259	PathwayDown_DrugUp
BIOCARTA_THELPER_PATHWAY	dabrafenib	0.00429063	-1.95201	6.87509e-05	-2.55156	0.00905052	PathwayDown_DrugUp
SIG_IL4RECEPTOR_IN_B_LYPHOCYTES	dabrafenib	0.00238848	-0.750419	0.00955508	-2.07886	0.00342852	PathwayDown_DrugUp
PID_IL12_STAT4_PATHWAY	dabrafenib	0.0306795	-1.15316	0.00273114	-2.51873	0.00250052	PathwayDown_DrugUp
REACTOME_XENOBIOTICS	dabrafenib	0.0462432	-1.50123	0.0157868	-3.43953	0.00399984	PathwayDown_DrugUp
REACTOME_REGULATION_OF_BETA_CELL_DEVELOPMENT	dabrafenib	0.0243578	-0.950711	0.0283799	-3.66026	2.19794e-05	PathwayDown_DrugUp
REACTOME_REGULATION_OF_GENE_EXPRESSION_IN_BETA_CELLS	dabrafenib	0.00210574	-1.05119	0.0353445	-4.62234	4.51363e-06	PathwayDown_DrugUp
REACTOME_REGULATION_OF_BETA_CELL_DEVELOPMENT	minoxidil	0.0405196	-0.950711	0.0283799	-3.66026	2.19794e-05	PathwayDown_DrugUp
REACTOME_REGULATION_OF_GENE_EXPRESSION_IN_BETA_CELLS	minoxidil	0.0190847	-1.05119	0.0353445	-4.62234	4.51363e-06	PathwayDown_DrugUp
KEGG_CIRCADIAN_RHYTHM_MAMMAL	pevonedistat	0.00563289	-1.01618	0.0456886	-2.1039	0.00487913	PathwayDown_DrugUp
BIOCARTA_TCR_PATHWAY	pevonedistat	0.0158574	-0.866846	0.00113726	-2.52794	0.000684897	PathwayDown_DrugUp
SIG_IL4RECEPTOR_IN_B_LYPHOCYTES	pevonedistat	0.00223377	-0.750419	0.00955508	-2.07886	0.00342852	PathwayDown_DrugUp
REACTOME_CREB_PHOSPHORYLATION_THROUGH_THE_ACTIVATION_OF_RAS	pevonedistat	0.00623087	-0.860662	0.00755093	-2.16482	0.0057063	PathwayDown_DrugUp
REACTOME_XENOBIOTICS	tacrolimus	0.00299379	-1.50123	0.0157868	-3.43953	0.00399984	PathwayDown_DrugUp
REACTOME_REGULATION_OF_BETA_CELL_DEVELOPMENT	tacrolimus	0.0152323	-0.950711	0.0283799	-3.66026	2.19794e-05	PathwayDown_DrugUp
REACTOME_REGULATION_OF_GENE_EXPRESSION_IN_BETA_CELLS	tacrolimus	0.0198136	-1.05119	0.0353445	-4.62234	4.51363e-06	PathwayDown_DrugUp
