# Supplementary material for: In silico Drug Repurposing to combat COVID-19 based on Pharmacogenomics of Patient Transcriptomic Data
Source: Res Sq. 2020 Jun 30:rs.3.rs-39128. Preprint. [Version 1] doi: 10.21203/rs.3.rs-39128/v1 (PMC7362896; doi:10.21203/rs.3.rs-39128/v1)
Supplement: Supplement — ary Dataset 3. Data related to Figure 5a. Drug and pathway relations, where upregulation (or downregulation) of the pathway is associated with reduced resistance to the drugs in GDSC cell lines. [file SupplementaryDataset3.xlsx]

## Sheet: Supplementary3_Covid19_receptor
Supplementary Dataset3. Drug and pathway relations, where upregulation (or downregulation) of the pathway is associated with reduced resistance to the drugs in GDSC cell lines.
Drug	Target_Gene	Pathway	PvalDrug_pathwaySensitivity	Pathway_regulation_Covid
Vinblastine	JUN	REACTOME_ALPHA_LINOLENIC_ACID_ALA_METABOLISM	0.0390449	up
Vinblastine	JUN	REACTOME_OPSINS	0.0101293	up
Paclitaxel	BCL2	REACTOME_KERATAN_SULFATE_DEGRADATION	0.0435198	up
Paclitaxel	BCL2	REACTOME_THE_NLRP3_INFLAMMASOME	0.0204415	up
Vorinostat	HDAC2	REACTOME_ALPHA_LINOLENIC_ACID_ALA_METABOLISM	0.0335407	up
Belinostat	HDAC2	REACTOME_OPSINS	0.0279436	up
Navitoclax	BCL2L1	Macrophages.ImSig	0.00681053	up
Navitoclax	BCL2L1	MoMaDC.LM7	0.000879699	up
Navitoclax	BCL2L1	Cell.cycle	0.00327967	up
Navitoclax	BCL2L1	BIOCARTA_KREB_PATHWAY	0.00594969	up
Navitoclax	BCL2L1	REACTOME_ALPHA_LINOLENIC_ACID_ALA_METABOLISM	0.00733586	up
Navitoclax	BCL2L1	REACTOME_MITOCHONDRIAL_FATTY_ACID_BETA_OXIDATION	0.0280472	up
Navitoclax	BCL2L1	REACTOME_LYSOSOME_VESICLE_BIOGENESIS	0.0238875	up
Navitoclax	BCL2L1	REACTOME_THE_NLRP3_INFLAMMASOME	0.0427825	up
Navitoclax	BCL2L1	REACTOME_INFLAMMASOMES	0.00552761	up
Navitoclax	BCL2L2	Macrophages.ImSig	0.00681053	up
Navitoclax	BCL2L2	MoMaDC.LM7	0.000879699	up
Navitoclax	BCL2L2	Cell.cycle	0.00327967	up
Navitoclax	BCL2L2	BIOCARTA_KREB_PATHWAY	0.00594969	up
Navitoclax	BCL2L2	REACTOME_ALPHA_LINOLENIC_ACID_ALA_METABOLISM	0.00733586	up
Navitoclax	BCL2L2	REACTOME_MITOCHONDRIAL_FATTY_ACID_BETA_OXIDATION	0.0280472	up
Navitoclax	BCL2L2	REACTOME_LYSOSOME_VESICLE_BIOGENESIS	0.0238875	up
Navitoclax	BCL2L2	REACTOME_THE_NLRP3_INFLAMMASOME	0.0427825	up
Navitoclax	BCL2L2	REACTOME_INFLAMMASOMES	0.00552761	up
Bortezomib	PSMD8	Cell.cycle	0.000459361	up
Bortezomib	PSMD8	BIOCARTA_P35ALZHEIMERS_PATHWAY	0.0320856	up
Bortezomib	PSMD8	REACTOME_BETA_DEFENSINS	0.00776154	up
Bortezomib	PSMD8	REACTOME_KERATAN_SULFATE_DEGRADATION	0.00397753	up
Bortezomib	PSMD8	REACTOME_AUTODEGRADATION_OF_THE_E3_UBIQUITIN_LIGASE_COP1	0.0290686	up
Bortezomib	PSMD8	REACTOME_G1_S_SPECIFIC_TRANSCRIPTION	0.0262193	up
Navitoclax	BCL2	Macrophages.ImSig	0.00681053	up
Navitoclax	BCL2	MoMaDC.LM7	0.000879699	up
Navitoclax	BCL2	Cell.cycle	0.00327967	up
Navitoclax	BCL2	BIOCARTA_KREB_PATHWAY	0.00594969	up
Navitoclax	BCL2	REACTOME_ALPHA_LINOLENIC_ACID_ALA_METABOLISM	0.00733586	up
Navitoclax	BCL2	REACTOME_MITOCHONDRIAL_FATTY_ACID_BETA_OXIDATION	0.0280472	up
Navitoclax	BCL2	REACTOME_LYSOSOME_VESICLE_BIOGENESIS	0.0238875	up
Navitoclax	BCL2	REACTOME_THE_NLRP3_INFLAMMASOME	0.0427825	up
Navitoclax	BCL2	REACTOME_INFLAMMASOMES	0.00552761	up
Bortezomib	PSMA2	Cell.cycle	0.000459361	up
Bortezomib	PSMA2	BIOCARTA_P35ALZHEIMERS_PATHWAY	0.0320856	up
Bortezomib	PSMA2	REACTOME_BETA_DEFENSINS	0.00776154	up
Bortezomib	PSMA2	REACTOME_KERATAN_SULFATE_DEGRADATION	0.00397753	up
Bortezomib	PSMA2	REACTOME_AUTODEGRADATION_OF_THE_E3_UBIQUITIN_LIGASE_COP1	0.0290686	up
Bortezomib	PSMA2	REACTOME_G1_S_SPECIFIC_TRANSCRIPTION	0.0262193	up
Bortezomib	BCL2	Cell.cycle	0.000459361	up
Bortezomib	BCL2	BIOCARTA_P35ALZHEIMERS_PATHWAY	0.0320856	up
Bortezomib	BCL2	REACTOME_BETA_DEFENSINS	0.00776154	up
Bortezomib	BCL2	REACTOME_KERATAN_SULFATE_DEGRADATION	0.00397753	up
Bortezomib	BCL2	REACTOME_AUTODEGRADATION_OF_THE_E3_UBIQUITIN_LIGASE_COP1	0.0290686	up
Bortezomib	BCL2	REACTOME_G1_S_SPECIFIC_TRANSCRIPTION	0.0262193	up
Fedratinib	BRD4	REACTOME_MITOCHONDRIAL_FATTY_ACID_BETA_OXIDATION	0.0471582	up
Fedratinib	BRD4	REACTOME_THE_NLRP3_INFLAMMASOME	0.0189388	up
Temsirolimus	FKBP1A	TLR	0.00815956	up
Temsirolimus	FKBP1A	Cell.cycle	0.00896761	up
Temsirolimus	FKBP1A	KEGG_PROTEASOME	0.0438822	up
Temsirolimus	FKBP1A	BIOCARTA_GLYCOLYSIS_PATHWAY	0.00805434	up
Temsirolimus	FKBP1A	BIOCARTA_PROTEASOME_PATHWAY	0.0459707	up
Temsirolimus	FKBP1A	REACTOME_ALPHA_LINOLENIC_ACID_ALA_METABOLISM	0.0470007	up
Temsirolimus	FKBP1A	REACTOME_G1_S_SPECIFIC_TRANSCRIPTION	0.0170436	up
Temsirolimus	FKBP1A	REACTOME_TRYPTOPHAN_CATABOLISM	0.00220109	up
Cytarabine	POLA1	Cell.cycle	0.00102869	up
Cytarabine	POLA1	BIOCARTA_GLYCOLYSIS_PATHWAY	0.0474197	up
Cytarabine	POLA1	REACTOME_ALPHA_LINOLENIC_ACID_ALA_METABOLISM	0.00866319	up
Cytarabine	POLA1	REACTOME_G1_S_SPECIFIC_TRANSCRIPTION	0.00146266	up
Lenalidomide	RBX1	KEGG_GLYCOSAMINOGLYCAN_DEGRADATION	0.0290129	up
Lenalidomide	RBX1	REACTOME_KERATAN_SULFATE_DEGRADATION	0.0284143	up
Lenalidomide	RBX1	REACTOME_G1_S_SPECIFIC_TRANSCRIPTION	0.0239859	up
Vinblastine	JUN	REACTOME_DOWNREGULATION_OF_TGF_BETA_RECEPTOR_SIGNALING	0.00555973	down
Paclitaxel	BCL2	REACTOME_DOWNREGULATION_OF_TGF_BETA_RECEPTOR_SIGNALING	0.00247318	down
Docetaxel	BCL2	REACTOME_DOWNREGULATION_OF_TGF_BETA_RECEPTOR_SIGNALING	0.0107251	down
Docetaxel	BCL2	REACTOME_UNBLOCKING_OF_NMDA_RECEPTOR_GLUTAMATE_BINDING_AND_ACTIVATION	0.0106704	down
Vorinostat	HDAC2	BIOCARTA_IL7_PATHWAY	0.0226095	down
Vorinostat	HDAC2	REACTOME_DOWNREGULATION_OF_TGF_BETA_RECEPTOR_SIGNALING	0.00593591	down
Vorinostat	HDAC2	REACTOME_REGULATION_OF_GENE_EXPRESSION_IN_BETA_CELLS	0.0366464	down
Belinostat	HDAC2	NK.Cell.Functions	0.0334242	down
Navitoclax	BCL2L1	T.cells.regulatory.Tregs	0.0160996	down
Navitoclax	BCL2L1	KEGG_T_CELL_RECEPTOR_SIGNALING_PATHWAY	0.00251095	down
Navitoclax	BCL2L1	KEGG_OLFACTORY_TRANSDUCTION	0.0135272	down
Navitoclax	BCL2L1	BIOCARTA_SHH_PATHWAY	0.000323517	down
Navitoclax	BCL2L1	BIOCARTA_TCR_PATHWAY	0.040714	down
Navitoclax	BCL2L1	REACTOME_CD28_DEPENDENT_PI3K_AKT_SIGNALING	0.028798	down
Navitoclax	BCL2L1	REACTOME_RAS_ACTIVATION_UOPN_CA2_INFUX_THROUGH_NMDA_RECEPTOR	0.00775321	down
Dacinostat	HDAC2	Mast.cells.activated	0.0160943	down
Dacinostat	HDAC2	KEGG_GLYCOSAMINOGLYCAN_BIOSYNTHESIS_KERATAN_SULFATE	0.0041285	down
Dacinostat	HDAC2	BIOCARTA_DREAM_PATHWAY	0.0130549	down
Dacinostat	HDAC2	PID_TCR_CALCIUM_PATHWAY	0.0456948	down
Navitoclax	BCL2L2	T.cells.regulatory.Tregs	0.0160996	down
Navitoclax	BCL2L2	KEGG_T_CELL_RECEPTOR_SIGNALING_PATHWAY	0.00251095	down
Navitoclax	BCL2L2	KEGG_OLFACTORY_TRANSDUCTION	0.0135272	down
Navitoclax	BCL2L2	BIOCARTA_SHH_PATHWAY	0.000323517	down
Navitoclax	BCL2L2	BIOCARTA_TCR_PATHWAY	0.040714	down
Navitoclax	BCL2L2	REACTOME_CD28_DEPENDENT_PI3K_AKT_SIGNALING	0.028798	down
Navitoclax	BCL2L2	REACTOME_RAS_ACTIVATION_UOPN_CA2_INFUX_THROUGH_NMDA_RECEPTOR	0.00775321	down
Bortezomib	PSMD8	T.cells.CD4.naive	0.0432761	down
Bortezomib	PSMD8	NK.cells.LM7	0.00146934	down
Bortezomib	PSMD8	KEGG_T_CELL_RECEPTOR_SIGNALING_PATHWAY	0.0213606	down
Bortezomib	PSMD8	BIOCARTA_BAD_PATHWAY	0.0198577	down
Navitoclax	BCL2	T.cells.regulatory.Tregs	0.0160996	down
Navitoclax	BCL2	KEGG_T_CELL_RECEPTOR_SIGNALING_PATHWAY	0.00251095	down
Navitoclax	BCL2	KEGG_OLFACTORY_TRANSDUCTION	0.0135272	down
Navitoclax	BCL2	BIOCARTA_SHH_PATHWAY	0.000323517	down
Navitoclax	BCL2	BIOCARTA_TCR_PATHWAY	0.040714	down
Navitoclax	BCL2	REACTOME_CD28_DEPENDENT_PI3K_AKT_SIGNALING	0.028798	down
Navitoclax	BCL2	REACTOME_RAS_ACTIVATION_UOPN_CA2_INFUX_THROUGH_NMDA_RECEPTOR	0.00775321	down
Bortezomib	PSMA2	T.cells.CD4.naive	0.0432761	down
Bortezomib	PSMA2	NK.cells.LM7	0.00146934	down
Bortezomib	PSMA2	KEGG_T_CELL_RECEPTOR_SIGNALING_PATHWAY	0.0213606	down
Bortezomib	PSMA2	BIOCARTA_BAD_PATHWAY	0.0198577	down
Bortezomib	BCL2	T.cells.CD4.naive	0.0432761	down
Bortezomib	BCL2	NK.cells.LM7	0.00146934	down
Bortezomib	BCL2	KEGG_T_CELL_RECEPTOR_SIGNALING_PATHWAY	0.0213606	down
Bortezomib	BCL2	BIOCARTA_BAD_PATHWAY	0.0198577	down
Fedratinib	BRD4	REACTOME_DOWNREGULATION_OF_TGF_BETA_RECEPTOR_SIGNALING	0.00852404	down
Temsirolimus	FKBP1A	BIOCARTA_NEUROTRANSMITTERS_PATHWAY	0.0328285	down
Temsirolimus	FKBP1A	REACTOME_TGF_BETA_RECEPTOR_SIGNALING_IN_EMT_EPITHELIAL_TO_MESENCHYMAL_TRANSITION	0.0385499	down
Temsirolimus	FKBP1A	REACTOME_REGULATION_OF_BETA_CELL_DEVELOPMENT	0.0195944	down
Temsirolimus	FKBP1A	REACTOME_UNBLOCKING_OF_NMDA_RECEPTOR_GLUTAMATE_BINDING_AND_ACTIVATION	0.00213106	down
Temsirolimus	FKBP1A	REACTOME_RAP1_SIGNALLING	0.041683	down
Entinostat	HDAC2	NK.cells.LM7	0.00780509	down
Entinostat	HDAC2	KEGG_GLYCOSAMINOGLYCAN_BIOSYNTHESIS_KERATAN_SULFATE	0.0232665	down
Entinostat	HDAC2	REACTOME_DOWNREGULATION_OF_TGF_BETA_RECEPTOR_SIGNALING	0.0407213	down
Entinostat	HDAC2	REACTOME_REGULATION_OF_GENE_EXPRESSION_IN_BETA_CELLS	0.0113716	down
Lenalidomide	RBX1	BIOCARTA_IL7_PATHWAY	0.00331729	down
Lenalidomide	RBX1	PID_RHODOPSIN_PATHWAY	0.0303891	down
Lenalidomide	RBX1	REACTOME_RAP1_SIGNALLING	0.0101181	down
